# Supplementary material for: Integrative Brain Transcriptome Analysis Reveals Region-Specific and Broad Molecular Changes in Shank3-Overexpressing Mice
Source: Front Mol Neurosci. 2018 Aug 31;11:250. doi: 10.3389/fnmol.2018.00250 (PMC6127286; doi:10.3389/fnmol.2018.00250)
Supplement: Supplementary file 1 [file Table_1.XLSX]

## Sheet: Suppl Table 1
Supplementary Table 1. Summary of RNA-Seq mapping results (Shank3 TG mPFC 10-12 wk).
Raw reads were mapped to the Mus musculus genome (GRCm38) using HISAT2
Sample ID	Genotype	Total Reads	Mapped Reads	Unmapped Reads	Mapping Rate %
WT1	WT	71714766	68535609	3179157	95.57
WT2	WT	70557764	67973405	2584359	96.34
WT3	WT	64250562	59209467	5041095	92.15
TG1	TG	72380524	69111131	3269393	95.48
TG2	TG	76537422	73242699	3294723	95.7
TG3	TG	68410572	63223412	5187160	92.42

## Sheet: Suppl Table 2
Supplementary Table 2. RNA-Seq analysis result (Shank3 TG mPFC 10-12 wk).
Differential gene expression analysis was carried out using DEseq2 and the P-values were adjusted for multiple testing with the Benjamini–Hochberg correction.
Gene Information			DESeq2 Results					Normalized Read Counts from DESeq2
HGNC_symbol	Mouse symbol	EnsemblID	baseMean	Log2FoldChange	FoldChange	P-value	adjusted P-value	TG-1	TG-2	TG-3	WT-1	WT-2	WT-3
SHANK3	Shank3	ENSMUSG00000022623	12686.9	1.18134	2.26787	2.22045e-16	2.0266e-12	17469.8	19003.5	16310.4	8373.83	8173.17	6790.8
MSI2	Msi2	ENSMUSG00000069769	3324.77	0.525108	1.43904	2.22045e-16	2.0266e-12	4039.71	4097.75	3631.63	2719.32	2545.1	2915.09
MBP	Mbp	ENSMUSG00000041607	42455.7	-0.454055	-1.36989	3.28626e-14	1.99958e-10	34146	43597.9	29865.1	53914.2	51258.7	41952.2
BCAS1	Bcas1	ENSMUSG00000013523	2963.09	-0.441879	-1.35837	2.0044e-12	9.14706e-09	2306.43	2755.14	2469.44	3413.9	3175.17	3658.45
KMT2A	Kmt2a	ENSMUSG00000002028	7454.51	0.343285	1.26864	7.61435e-12	2.77985e-08	7313.09	7118.77	10722.6	6088.2	5996	7488.37
PTGDS	Ptgds	ENSMUSG00000015090	14025.7	0.351948	1.27628	1.55105e-11	4.71881e-08	15194.8	15791.5	16059.5	11667.2	11009.6	14431.7
CNST	Cnst	ENSMUSG00000038949	1348.05	0.616334	1.53297	1.87133e-11	4.87988e-08	1272.74	1843.79	1763.56	937.96	987.857	1282.39
SEPT4	Sept4	ENSMUSG00000020486	3682.35	-0.296531	-1.22819	4.03653e-11	9.21034e-08	3301.24	3377.78	3236.59	4207.46	4007.13	3963.92
PLP1	Plp1	ENSMUSG00000031425	29501.9	-0.438771	-1.35545	8.26492e-11	1.67631e-07	22495	28817	23755.2	31661.3	32878.1	37404.6
SMIM30	2610001J05Rik	ENSMUSG00000052419	508.241	0.572439	1.48704	9.42406e-11	1.72027e-07	618.141	630.581	574.875	378.866	453.107	393.874
GATM	Gatm	ENSMUSG00000027199	1957.81	-0.359634	-1.2831	2.25756e-10	3.74631e-07	1569.32	1713.85	1851.51	2090.25	1993.77	2528.19
TLE3	Tle3	ENSMUSG00000032280	1567.05	0.356025	1.27989	4.05387e-10	5.69226e-07	1862.21	1955.94	1452.92	1471.89	1563.78	1095.57
ERMN	Ermn	ENSMUSG00000026830	1047.53	-0.579277	-1.4941	9.16275e-10	1.19469e-06	712.771	984.114	816.01	1101.11	1243.12	1428.03
ABCA8	Abca8a	ENSMUSG00000041828	104.302	-1.16912	-2.24875	1.11488e-09	1.27734e-06	63.9312	77.9334	49.2161	129.074	202.166	103.491
MOG	Mog	ENSMUSG00000076439	959.18	-0.493941	-1.40829	1.43937e-09	1.54555e-06	722.55	914.264	751.139	1087.12	1100.88	1179.13
PLEKHB1	Plekhb1	ENSMUSG00000030701	4875.59	-0.335462	-1.26178	2.02191e-09	2.05044e-06	3979.01	4729	4224.12	5516.58	5256.16	5548.65
PRR18	Prr18	ENSMUSG00000055945	1073.39	-0.475291	-1.3902	3.76201e-09	3.6143e-06	760.376	962.21	967.627	1243.23	1087.92	1418.95
GPR37	Gpr37	ENSMUSG00000039904	923.194	-0.409115	-1.32787	4.48132e-09	4.0901e-06	747.218	817.096	814.142	1074.47	976.582	1109.66
TMEM88B	Tmem88b	ENSMUSG00000073680	1271.45	-0.405475	-1.32452	4.82278e-09	4.19215e-06	994.333	1144.97	1132.35	1321.5	1363.93	1671.62
PLEKHH1	Plekhh1	ENSMUSG00000060716	840.491	-0.494258	-1.4086	5.05953e-09	4.19803e-06	628.32	774.634	684.381	923.985	915.987	1115.64
GPR85	Gpr85	ENSMUSG00000048216	1127.96	0.419292	1.33727	5.51305e-09	4.37544e-06	1228.12	1224.48	1421.97	840.404	1027.49	1025.29
IL33	Il33	ENSMUSG00000024810	785.21	-0.481065	-1.39577	6.60099e-09	5.0206e-06	715.32	574.738	672.665	849.383	869.683	1029.47
OTOF	Otof	ENSMUSG00000062372	837.025	0.436025	1.35287	6.97334e-09	5.09166e-06	1006.55	915.347	961.539	700.81	648.18	789.725
BABAM2	Babam2	ENSMUSG00000052139	65.9406	-1.80827	-3.50222	9.50182e-09	6.67101e-06	34.4225	52.5314	0	199.515	109.175	0
CLDN11	Cldn11	ENSMUSG00000037625	2180.38	-0.429438	-1.34671	1.1371e-08	7.41309e-06	1627.26	2094.98	1838.82	2398.51	2296.39	2826.3
CAV2	Cav2	ENSMUSG00000000058	961.43	-0.395932	-1.31579	2.9652e-08	1.86644e-05	946.02	822.367	720.704	1130.66	1227.24	921.583
TSPAN2	Tspan2	ENSMUSG00000027858	2330.01	-0.386564	-1.30728	3.84924e-08	2.34213e-05	1973.02	2316.91	1778.93	2477.66	2710.03	2723.51
PLA2G5	Pla2g5	ENSMUSG00000041193	68.0012	1.52971	2.88727	9.69995e-08	5.71171e-05	100.712	77.978	118.541	42.6771	51.8884	16.2104
UGT8	Ugt8a	ENSMUSG00000032854	1085.04	-0.417181	-1.33532	1.65442e-07	9.43743e-05	887.954	1075.76	826.541	1203.28	1226.44	1290.28
STUM	Stum	ENSMUSG00000053963	10099.5	0.24273	1.18323	2.09651e-07	0.000114347	11781.9	10784.9	10223.3	9770.96	10023.5	8012.64
SLC47A1	Slc47a1	ENSMUSG00000010122	176.861	0.785591	1.7238	2.12984e-07	0.000114347	257.488	183.555	228.661	111.579	124.216	155.669
CYP26B1	Cyp26b1	ENSMUSG00000063415	154.595	0.856858	1.81109	2.79742e-07	0.000145897	249.717	190.516	157.892	93.5682	141.079	94.7984
TF	Trf	ENSMUSG00000032554	3591.72	-0.373389	-1.29539	2.88089e-07	0.000146077	2738.52	3654.28	2993.77	3860.69	4095.59	4207.44
ETNPPL	Etnppl	ENSMUSG00000019232	414.055	-0.541002	-1.45498	4.21916e-07	0.000208153	334.098	401.824	279.064	459.031	517.846	492.468
WFS1	Wfs1	ENSMUSG00000039474	2921.68	0.293644	1.22573	4.4301e-07	0.000212808	3353.86	3039.41	3262.15	2819.57	2434.97	2620.14
OBP2B	Obp2a	ENSMUSG00000062061	9.68302	4.81124	28.0755	4.86208e-07	0.000225629	28.3918	17.2969	9.97445	0	0	2.43501
MTFR1L	Mtfr1l	ENSMUSG00000046671	1362.96	-0.362905	-1.28601	6.75366e-07	0.000293527	1172.59	954.101	1434.9	1265.46	1386.2	1964.52
TTR	Ttr	ENSMUSG00000061808	110.559	2.80098	6.96912	7.16034e-07	0.000303965	126.705	22.9356	445.201	14.2723	12.5818	41.6577
CNP	Cnp	ENSMUSG00000006782	5007.6	-0.283128	-1.21683	8.58255e-07	0.000356059	4154.85	4857.57	4538.1	5735.7	5087.94	5671.45
ZMAT1	Zmat1	ENSMUSG00000052676	573.388	-0.446125	-1.36238	9.27473e-07	0.00037571	461.976	403.911	585.049	515.036	628.399	845.956
ZBTB8B	Zbtb8b	ENSMUSG00000048485	149.74	-1.17532	-2.25844	9.46787e-07	0.00037571	87.8054	103.635	81.1341	100.012	302.424	223.426
CAPN11	Capn11	ENSMUSG00000058626	47.8123	-2.00249	-4.00692	1.36875e-06	0.000526661	34.4784	6.11685	13.3272	52.26	147.787	32.9047
SPOCK3	Spock3	ENSMUSG00000054162	1315.35	-0.338647	-1.26457	1.47437e-06	0.000549248	1007.02	1011.21	1490.99	1456.15	1236.93	1689.79
ERBIN	Erbin	ENSMUSG00000021709	2007.24	-0.299134	-1.23041	1.58237e-06	0.000577693	1965.03	2015.05	1445.08	2223.42	2337.49	2057.37
ANLN	Anln	ENSMUSG00000036777	407.836	-0.660274	-1.58038	1.68678e-06	0.000603734	242.984	415.061	288.799	440.33	507.755	552.09
AEBP1	Aebp1	ENSMUSG00000020473	701.586	0.386485	1.3072	1.82159e-06	0.000639448	752.438	840.099	788.105	588.295	557.127	683.454
MYRF	Myrf	ENSMUSG00000036098	1092.29	-0.400423	-1.31989	2.14751e-06	0.000739636	830.21	1053.02	930.343	1134.77	1154.08	1451.29
RAD54L	Rad54l	ENSMUSG00000028702	61.2139	-1.04091	-2.05752	2.33212e-06	0.000788344	32.1629	35.3781	52.0655	64.1847	73.2077	110.285
AASDH	Aasdh	ENSMUSG00000055923	402.203	-0.440845	-1.3574	2.52239e-06	0.000837158	313.893	312.452	402.695	447.801	451.455	484.923
SYNPR	Synpr	ENSMUSG00000056296	1585.44	0.258886	1.19655	2.70063e-06	0.000880309	1933.28	1974.75	1283.76	1585.02	1613.6	1122.25
RFT1	Rft1	ENSMUSG00000052395	335.377	-0.681334	-1.60362	2.87877e-06	0.000921915	223.171	220.109	321.975	442.663	242.407	561.937
CABP7	Cabp7	ENSMUSG00000009075	295.487	-0.488837	-1.40331	4.20588e-06	0.00132369	219.681	245.114	273.698	322.615	345.948	365.87
KIAA0040	4930523C07Rik	ENSMUSG00000090394	80.3528	-1.29692	-2.45704	4.63407e-06	0.0014141	34.0202	38.951	70.002	179.498	75.6236	84.0218
RNF24	Rnf24	ENSMUSG00000048911	1552.29	0.269713	1.20557	4.64807e-06	0.0014141	1530.53	1517.38	2050.9	1357.07	1223.14	1634.71
MGAT4A	Mgat4a	ENSMUSG00000026110	1159.13	-0.369125	-1.29157	5.88468e-06	0.00176097	1193.45	984.862	860.922	1229.78	1518.22	1167.52
OPALIN	Opalin	ENSMUSG00000050121	409.835	-0.437376	-1.35414	6.11561e-06	0.00180055	325.09	330.478	386.459	469.876	392.38	554.725
KIF5B	Kif5b	ENSMUSG00000006740	7432.83	-0.187544	-1.13882	6.42194e-06	0.00186073	6290.06	6471.95	8083.69	7021.92	7468.87	9260.5
GRB10	Grb10	ENSMUSG00000020176	1275.72	0.321687	1.24979	7.60874e-06	0.00210439	1489.26	1413.03	1345.96	1014.38	1147.88	1243.8
NKX6-2	Nkx6-2	ENSMUSG00000041309	164.398	-0.604031	-1.51996	8.56019e-06	0.0023322	116.607	121.292	153.991	187.891	177.535	229.073
IGFBP2	Igfbp2	ENSMUSG00000039323	805.236	0.337058	1.26318	8.91146e-06	0.00236394	932.966	977.709	783.948	832.8	710.316	593.675
KCTD12	Kctd12	ENSMUSG00000098557	2076.02	0.242631	1.18315	8.93566e-06	0.00236394	2352.91	2590.43	1799.86	2077.67	2153.11	1482.16
MYOF	Myof	ENSMUSG00000048612	144.587	0.65155	1.57086	9.62775e-06	0.00251064	191.021	203.906	135.644	133.703	114.095	89.1562
TTLL4	Ttll4	ENSMUSG00000033257	744.912	-0.327854	-1.25514	1.16236e-05	0.0029469	663.978	725.859	592.319	823.316	909.613	754.385
FA2H	Fa2h	ENSMUSG00000033579	674.804	-0.417205	-1.33534	1.21588e-05	0.00304036	518.687	605.179	591.717	682.106	651.222	999.91
EYA2	Eya2	ENSMUSG00000017897	71.1452	1.09751	2.13986	1.3995e-05	0.00345223	102.214	53.909	139.449	48.2819	38.45	44.5674
PDE8A	Pde8a	ENSMUSG00000025584	485.893	-0.413811	-1.3322	1.44719e-05	0.00352227	365.769	465.678	417.642	548.796	530.804	586.667
KIF5A	Kif5a	ENSMUSG00000074657	102344	-0.180332	-1.13314	1.524e-05	0.00361286	93718	101022	93129.9	114608	105984	105603
EVI2A	Evi2a	ENSMUSG00000078771	353.01	-0.424003	-1.34164	1.58312e-05	0.00364306	299.758	306.306	297.024	383.247	388.687	443.04
SCUBE1	Scube1	ENSMUSG00000016763	3530.52	0.226802	1.17024	1.58835e-05	0.00364306	4191.6	3772.46	3446.73	3601.33	3362.55	2808.44
CNTN2	Cntn2	ENSMUSG00000053024	3755.21	-0.218693	-1.16368	1.59661e-05	0.00364306	3214.74	3610.03	3588.37	4062.73	3871.41	4183.97
SLC13A4	Slc13a4	ENSMUSG00000029843	404.906	0.44351	1.35991	1.78795e-05	0.00402928	420.396	543.97	435.609	343.982	350.911	334.57
GALNT6	Galnt6	ENSMUSG00000037280	283.857	-0.471766	-1.38681	1.9764e-05	0.00434665	223.903	230.46	259.127	342.539	285.63	361.482
NDRG1	Ndrg1	ENSMUSG00000005125	1845.13	-0.267985	-1.20412	2.02966e-05	0.00438612	1543.17	1827.79	1650.19	2029.27	1948.44	2071.92
OBP2A	Obp2b	ENSMUSG00000079539	11.4972	2.76189	6.78283	2.0424e-05	0.00438612	24.8885	22.6219	11.2179	1.86885	0.961166	7.42519
CHRDL1	Chrdl1	ENSMUSG00000031283	740.06	0.307013	1.23714	2.31363e-05	0.00491082	918.503	847.177	691.766	710.925	692.988	579.001
SLC44A1	Slc44a1	ENSMUSG00000028412	1839.49	-0.234456	-1.17646	2.69134e-05	0.00564686	1671.82	1789.95	1608.9	1941.99	2012.99	2011.3
TMCC3	Tmcc3	ENSMUSG00000020023	924.618	-0.313489	-1.24271	2.72971e-05	0.00566229	739.688	836.37	885.477	927.568	914.104	1244.5
NDNF	Ndnf	ENSMUSG00000049001	237.104	0.502006	1.41618	2.93591e-05	0.00602158	283.749	273.037	276.653	194.305	223.249	171.63
CRYAB	Cryab	ENSMUSG00000032060	1428.6	-0.283038	-1.21675	2.99028e-05	0.00606494	1213.55	1427.7	1224.28	1577.9	1507.05	1621.13
ARHGEF10	Arhgef10	ENSMUSG00000071176	922.569	-0.294228	-1.22623	3.07744e-05	0.00617314	806.498	891.615	787.99	1047.67	972.308	1029.34
TTYH2	Ttyh2	ENSMUSG00000034714	627.433	-0.348797	-1.2735	3.16257e-05	0.00627495	503.43	540.486	615.188	745.32	641.235	718.939
RBM38	Rbm38	ENSMUSG00000027510	51.8834	-1.00427	-2.00593	3.37715e-05	0.00662866	26.1634	28.285	48.3845	60.1718	46.3289	101.967
BMP7	Bmp7	ENSMUSG00000008999	371.874	0.387216	1.30787	3.59985e-05	0.00696202	390.344	393.264	481.024	291.564	309.933	365.113
KIF5C	Kif5c	ENSMUSG00000026764	29199.5	-0.173198	-1.12756	3.66654e-05	0.00696202	26393.9	26937	28979.4	28263.3	31179.7	33443.6
CLEC1B	Clec1b	ENSMUSG00000030159	5.12132	3.59612	12.0931	3.66758e-05	0.00696202	8.07287	7.84966	11.9475	0.34908	0.334058	2.17469
ISLR	Islr	ENSMUSG00000037206	419.408	0.391141	1.31143	3.74505e-05	0.00696202	454.954	508.625	463.475	366.898	334.866	387.632
NOL11	Nol11	ENSMUSG00000018433	617.244	-0.444419	-1.36077	3.7569e-05	0.00696202	670.203	523.924	384.084	651.403	897.218	576.632
UNC5B	Unc5b	ENSMUSG00000020099	680.901	-0.357135	-1.28088	3.77583e-05	0.00696202	518.935	646.961	622.774	762.245	689.498	844.994
TAF9	Taf9	ENSMUSG00000052293	340.526	0.546903	1.46095	3.89153e-05	0.00705257	232.248	353.975	636.921	180.365	235.273	404.375
ENTPD1	Entpd1	ENSMUSG00000048120	403.377	0.392186	1.31238	3.93971e-05	0.00705257	409.125	463.491	495.84	316.172	319.433	416.202
SLC24A2	Slc24a2	ENSMUSG00000037996	19550.5	-0.225641	-1.1693	3.94085e-05	0.00705257	17778.6	15979.5	20379.9	18419.9	21838.1	22906.9
DDIT4L	Ddit4l	ENSMUSG00000046818	627.753	0.511381	1.42541	4.01744e-05	0.00711984	988.86	568.918	652.394	586.116	548.161	422.07
QDPR	Qdpr	ENSMUSG00000015806	2872.99	-0.205753	-1.15329	4.40697e-05	0.00773507	2753.1	2785.49	2469.53	3296.39	3005.81	2927.6
ARHGAP27	Arhgap27	ENSMUSG00000034255	499.598	-0.511256	-1.42529	4.55807e-05	0.0079241	313.738	380.528	535.603	600.283	366.723	800.715
TMEM212	Tmem212	ENSMUSG00000043164	6.07031	-4.25737	-19.1248	4.70467e-05	0.0081018	0.923391	0	0	1.87668	3.84183	29.7799
CCP110	Ccp110	ENSMUSG00000033904	2116.72	-0.22568	-1.16933	4.87302e-05	0.00828729	1926.21	2114.9	1813.63	2261.43	2445.66	2138.51
ASPA	Aspa	ENSMUSG00000020774	399.093	-0.373729	-1.2957	4.90318e-05	0.00828729	345.28	361.01	336.178	437.283	445.945	468.861
GJC3	Gjc3	ENSMUSG00000056966	1065.89	-0.347372	-1.27224	5.01992e-05	0.00840676	846.957	1097.52	868.148	1146.73	1146.79	1289.17
ADAMTS4	Adamts4	ENSMUSG00000006403	570.616	-0.423371	-1.34106	5.19784e-05	0.00862558	447.416	565.284	444.472	608.821	594.574	763.132
FMOD	Fmod	ENSMUSG00000041559	600.446	0.319095	1.24755	6.06218e-05	0.00988027	645.378	717.077	637.138	550.82	527.537	524.726
FAAP20	Faap20	ENSMUSG00000073684	371.283	0.407741	1.32661	6.26752e-05	0.0100507	421.165	369.051	478.424	270.047	320.935	368.077
SMOC2	Smoc2	ENSMUSG00000023886	315.186	0.44379	1.36017	6.28782e-05	0.0100507	377.426	396.896	316.36	288.322	241.224	270.886
SLC12A2	Slc12a2	ENSMUSG00000024597	1951.12	-0.235783	-1.17755	6.33196e-05	0.0100507	1801.59	2000.77	1580.21	2093.62	2241.63	1988.92
BRINP3	Brinp3	ENSMUSG00000035131	482.151	-0.35123	-1.27565	6.59843e-05	0.0103834	477.188	418.692	375.312	590.454	549.193	482.069
MTM1	Mtm1	ENSMUSG00000031337	219.418	-0.696575	-1.62065	6.84637e-05	0.0106138	258.267	183.676	86.2342	276.197	271.934	240.199
VCAN	Vcan	ENSMUSG00000021614	636.822	-0.319361	-1.24778	6.91728e-05	0.0106138	580.538	595.644	522.468	695.735	683.095	743.453
CD74	Cd74	ENSMUSG00000024610	136.463	0.695788	1.61977	6.91927e-05	0.0106138	116.179	166.499	228.712	101.445	100.761	105.185
MAP4K4	Map4k4	ENSMUSG00000026074	3871.63	-0.191175	-1.14169	7.27985e-05	0.0110739	3728.02	3895.75	3229.47	4104.63	4450.56	3821.37
CEP95	Cep95	ENSMUSG00000018372	335.415	-0.489303	-1.40377	7.58435e-05	0.0114417	259.808	254.684	317.612	280.061	417.643	482.683
NR3C1	Nr3c1	ENSMUSG00000024431	2984.83	0.269681	1.20554	7.6663e-05	0.0114451	3124.89	2704.21	3979.1	2739.64	2214.88	3146.26
ZMYND15	Zmynd15	ENSMUSG00000040829	27.4798	1.30112	2.4642	7.71198e-05	0.0114451	39.2395	51.0073	26.9776	17.8673	19.321	10.4659
FAM124A	Fam124a	ENSMUSG00000035184	1066.94	0.268623	1.20466	8.00252e-05	0.0116862	1123.2	1082.14	1298.28	944.961	991.543	961.511
TG	Tg	ENSMUSG00000053469	18.884	2.69734	6.48604	8.26259e-05	0.0119531	6.69358	1.23098	100.519	1.32262	1.31241	2.22583
MAG	Mag	ENSMUSG00000036634	3269.69	-0.301602	-1.23251	8.31623e-05	0.0119531	2553.95	3154.98	3057.57	3774.9	2969.38	4107.37
SMCO3	Smco3	ENSMUSG00000043298	96.3521	-0.724301	-1.6521	9.11759e-05	0.0129017	62.5477	80.1832	74.0852	100.907	118.463	141.927
SYN2	Syn2	ENSMUSG00000009394	15143.9	0.144827	1.1056	0.000104116	0.0146194	15474.8	14902.3	17323.8	13560.3	13795	15807
HTR2C	Htr2c	ENSMUSG00000041380	450.529	0.441488	1.358	0.000105751	0.0147357	773.394	599.83	213.086	519.414	411.357	186.093
ANXA4	Anxa4	ENSMUSG00000029994	135.704	-0.610318	-1.5266	0.000111288	0.0153898	101.844	91.2153	124.893	122.364	151.198	222.711
PLXNB3	Plxnb3	ENSMUSG00000031385	651.908	-0.435307	-1.3522	0.000115001	0.0157836	461.702	688.765	508.906	679.458	725.058	847.561
LAMA5	Lama5	ENSMUSG00000015647	574.047	0.389624	1.31005	0.000123852	0.0168717	715.614	616.466	621.489	561.673	414.191	514.849
SVOP	Svop	ENSMUSG00000042078	4987.4	0.17814	1.13142	0.000126945	0.0171158	5213.47	5168.43	5506.32	4859.87	4666.27	4510.03
CPNE6	Cpne6	ENSMUSG00000022212	3486.44	0.247729	1.18734	0.000131348	0.0174927	3640.33	4132.38	3566.05	2954.35	3072.75	3552.76
COL1A1	Col1a1	ENSMUSG00000001506	381.329	0.367888	1.29046	0.000132245	0.0174927	460.075	468.481	358.879	392.907	346.523	261.109
SLC6A13	Slc6a13	ENSMUSG00000030108	258.939	0.489318	1.40378	0.000146449	0.0189594	325.679	370.92	216.29	242.526	200.735	197.481
SLC22A8	Slc22a8	ENSMUSG00000063796	757.37	0.279419	1.21371	0.000161058	0.0205591	797.455	798.087	895.196	698	610.376	745.105
N4BP2L2	N4bp2l2	ENSMUSG00000029655	1117.17	-0.269755	-1.2056	0.000163214	0.0206539	1016.39	1083.45	940.057	1120.38	1281.89	1260.87
HLA-DQA1	H2-Aa	ENSMUSG00000036594	54.8277	0.878577	1.83856	0.000165053	0.0206539	61.0324	69.5497	82.3663	37.647	32.7225	45.6482
CLPB	Clpb	ENSMUSG00000001829	1159.67	0.376324	1.29803	0.000165195	0.0206539	1150.43	1759.19	1031.61	1156.31	1023.18	837.317
MEIS2	Meis2	ENSMUSG00000027210	4049.3	0.22599	1.16958	0.00017224	0.0213882	3954.17	4502.4	4590.27	3318.5	3443.3	4487.15
MS4A7	Ms4a7	ENSMUSG00000024672	34.8625	1.53335	2.89457	0.000177733	0.0217921	50.2704	36.4061	61.4414	18.6591	36.3816	6.01676
ZFP62	Zfp62	ENSMUSG00000046311	984.722	-0.348113	-1.27289	0.000201098	0.0239555	879.343	818.949	876.417	848.326	1092.35	1392.94
IGF2	Igf2	ENSMUSG00000048583	1907.52	0.243811	1.18412	0.000202101	0.0239555	1990.39	2278.01	1938.01	1855.99	1624.04	1758.7
LGMN	Lgmn	ENSMUSG00000021190	2603.99	-0.176572	-1.1302	0.000203842	0.024006	2436.13	2461.13	2435.42	2765.57	2701.77	2823.91
ACBD5	Acbd5	ENSMUSG00000026781	2053.92	-0.247042	-1.18677	0.000216083	0.0252845	2005.08	2024.99	1605.65	2119.39	2653.79	1914.61
HAPLN2	Hapln2	ENSMUSG00000004894	320.03	-0.425618	-1.34315	0.000219117	0.0253749	241.664	322	255.787	375.608	349.134	375.989
ADAMTSL4	Adamtsl4	ENSMUSG00000015850	185.055	-0.527247	-1.44118	0.000219636	0.0253749	125.579	146.57	185.047	236.073	178.483	238.581
PLLP	Pllp	ENSMUSG00000031775	898.823	-0.294729	-1.22665	0.000227196	0.0260833	759.466	750.55	906.531	1003.37	796.887	1176.13
CHRM1	Chrm1	ENSMUSG00000032773	5001.01	0.16941	1.1246	0.000229339	0.0261648	5215.97	4925.05	5736.32	4307.69	4641.91	5179.14
TMEM131	Tmem131	ENSMUSG00000026116	3113.22	-0.182864	-1.13514	0.000233048	0.0264227	3031.02	2955.7	2763.07	3323.08	3222.88	3383.56
ETFBKMT	Etfbkmt	ENSMUSG00000039958	66.9193	-0.922561	-1.89548	0.000238382	0.0267025	67.6688	40.5878	32.8669	87.5502	72.4263	100.416
THBS4	Thbs4	ENSMUSG00000021702	87.898	-0.911371	-1.88083	0.000238441	0.0267025	29.1876	74.6444	75.9832	75.4742	103.888	168.211
HAP1	Hap1	ENSMUSG00000006930	2536.63	0.255846	1.19404	0.000249363	0.0277291	2578.53	3232.42	2480.06	2416.99	2229.54	2282.25
SLC5A11	Slc5a11	ENSMUSG00000030769	15.7933	-1.86157	-3.63402	0.000250698	0.0277291	6.99061	13.7602	2.42413	26.4752	18.311	26.7986
KCTD9	Kctd9	ENSMUSG00000034327	369.462	-0.347083	-1.27199	0.000252165	0.0277291	351.856	329.456	294.311	421.458	449.847	369.846
SCGN	Scgn	ENSMUSG00000021337	10.7308	3.29938	9.84493	0.00025405	0.027769	2.78222	53.2999	3.33405	3.76804	0	1.20048
FKTN	Fktn	ENSMUSG00000028414	1542.33	-0.232494	-1.17486	0.000255602	0.0277724	1337.67	1485.72	1427.78	1524.81	1688.27	1789.72
EHBP1	Ehbp1	ENSMUSG00000042302	1634.7	-0.327669	-1.25498	0.000257343	0.027796	1399.96	1679.48	1263.05	1629.03	2311.3	1525.4
THBD	Thbd	ENSMUSG00000074743	511.041	0.29888	1.23019	0.000264888	0.0282764	563.073	562.186	565.24	445.446	447.187	483.115
SLC17A7	Slc17a7	ENSMUSG00000070570	41626.4	0.134795	1.09794	0.00026708	0.0283447	42301.6	42775.6	45668.6	39217.5	40001.5	39793.9
TSHZ2	Tshz2	ENSMUSG00000047907	1121.01	-0.293794	-1.22586	0.000294064	0.0308013	794.048	972.253	1217.95	1045.81	960.689	1735.34
LTBP4	Ltbp4	ENSMUSG00000040488	2724.68	0.218916	1.16386	0.000294208	0.0308013	2885.39	2797.46	3116.05	2722.85	2267.85	2558.46
NOV	Nov	ENSMUSG00000037362	2390.03	0.214546	1.16034	0.00029529	0.0308013	2676.07	2439.18	2587.12	2039.49	2360.02	2238.29
EFEMP1	Efemp1	ENSMUSG00000020467	336.332	0.352949	1.27717	0.000299175	0.0309999	416.914	403.68	310.52	324.904	325.098	236.878
PTPRO	Ptpro	ENSMUSG00000030223	634.508	0.41831	1.33636	0.000300591	0.0309999	642.968	949.53	591.444	494.897	588.362	539.845
PACS2	Pacs2	ENSMUSG00000021143	3329.54	-0.184102	-1.13611	0.000310318	0.0318232	2974.95	3346.59	3030.35	3622.88	3539.11	3463.36
GJC2	Gjc2	ENSMUSG00000043448	247.301	-0.461992	-1.37744	0.000313364	0.0319562	179.453	249.814	194.383	314.945	292.805	252.404
ACKR1	Ackr1	ENSMUSG00000037872	1042.81	0.233739	1.17588	0.000316357	0.0320822	1170.18	1148.97	1061.26	1048.17	958.229	870.053
SMOC1	Smoc1	ENSMUSG00000021136	232.1	0.436337	1.35316	0.000321214	0.0323947	238.475	289.041	272.788	188.152	199.255	204.889
MYOCD	Myocd	ENSMUSG00000020542	21.0181	1.76385	3.39603	0.000327459	0.0326949	25.0289	23.2775	44.8675	21.0324	8.33076	3.57173
UBA52	Uba52	ENSMUSG00000090137	2007.71	-0.216716	-1.16209	0.000327772	0.0326949	1524.67	1385.01	2602.33	1675.38	1552.84	3306.05
KDM5A	Kdm5a	ENSMUSG00000030180	1526.62	-0.253803	-1.19235	0.000331737	0.0329105	1050.8	1060.84	2152.44	1411.67	1352.03	2131.92
MUM1L1	Mum1l1	ENSMUSG00000042515	48.0211	1.08869	2.12681	0.000335187	0.033073	65.8171	28.9396	90.9326	16.6799	19.0117	66.7459
KNDC1	Kndc1	ENSMUSG00000066129	3418.74	-0.190269	-1.14098	0.000357566	0.0350914	2878.7	3323.12	3377.36	3509.6	3520.16	3903.53
RBM12B	Rbm12b1	ENSMUSG00000046667	443.449	-0.452868	-1.36876	0.000359987	0.0351401	375.577	395.502	344.626	440.351	705.27	399.366
RPL22	Rpl22	ENSMUSG00000028936	1905.08	-0.233822	-1.17595	0.000368516	0.0357755	1492.12	1492	2240.8	1868.26	1535.45	2801.85
PHLPP2	Phlpp2	ENSMUSG00000031732	1965.01	0.191605	1.14203	0.000370416	0.0357755	2014.47	2107.71	2165.02	1895.23	1767.55	1840.1
TRIM59	Trim59	ENSMUSG00000034317	266.565	-0.409368	-1.3281	0.00038515	0.0370028	256.843	226.714	204.022	314.575	287.871	309.368
NPTXR	Nptxr	ENSMUSG00000022421	34182.2	0.237574	1.17901	0.000389964	0.0372691	42627.6	36021.5	31257.4	38760.4	34403.1	22023.6
GRWD1	Grwd1	ENSMUSG00000053801	331.55	0.549558	1.46364	0.000400207	0.0378517	447.245	305.19	427.653	360.29	233.53	215.393
RREB1	Rreb1	ENSMUSG00000039087	948.58	-0.269381	-1.20529	0.000415518	0.0389363	842.834	841.372	896.335	1163.21	983.282	964.444
ARHGAP44	Arhgap44	ENSMUSG00000033389	4117.66	0.174379	1.12848	0.000415941	0.0389363	4623.08	4614.05	3815.05	4277.52	4312.15	3064.09
FTH1	Fth1	ENSMUSG00000024661	43080.6	-0.183813	-1.13588	0.000418585	0.0389839	40126.7	38811	42090.9	49162.8	40782.7	47509.6
OGN	Ogn	ENSMUSG00000021390	249.458	0.460767	1.37627	0.000425106	0.0393903	287.151	293.784	285.591	164.592	238.43	227.203
ZCCHC12	Zcchc12	ENSMUSG00000036699	651.553	0.364725	1.28764	0.00043132	0.0397642	608.28	854.272	736.567	506.922	616.56	586.719
ARF3	Arf3	ENSMUSG00000051853	34608.9	0.156832	1.11484	0.000435638	0.0398996	38864.1	35069.5	35528.6	34499.5	31968.3	31723.6
B3GALT5	B3galt5	ENSMUSG00000074892	732.259	-0.248609	-1.18806	0.00043716	0.0398996	645.159	657.54	705.163	758.071	788.754	838.868
ARSG	Arsg	ENSMUSG00000020604	380.274	-0.326509	-1.25398	0.000459295	0.0415048	320.176	319.045	370.096	393.041	383.693	495.594
LRRC17	Lrrc17	ENSMUSG00000039883	4146.91	0.29681	1.22842	0.000463657	0.04169	327.756	263.182	11882.1	215.222	195.954	11997.3
MAL	Mal	ENSMUSG00000027375	4427.99	-0.562348	-1.47667	0.000465912	0.04169	3001.34	4181.4	3496.25	4448.06	5208.34	6232.53
LITAF	Litaf	ENSMUSG00000022500	319.701	-0.433859	-1.35084	0.000469683	0.0418224	238.871	300.239	267.196	327.302	310.364	474.235
KNL1	Knl1	ENSMUSG00000027326	36.644	-1.50937	-2.84686	0.000478824	0.0424002	14.4974	4.90051	48.4115	68.8607	17.2917	65.902
SRP54	Srp54a	ENSMUSG00000073079	767.559	-0.329958	-1.25698	0.000482884	0.0424002	773.549	681.571	559.659	1109.11	915.121	566.343
SLC13A3	Slc13a3	ENSMUSG00000018459	483.565	0.35977	1.28322	0.00048314	0.0424002	509.782	645.522	476.537	452.37	391.404	425.777
CNBD2	Cnbd2	ENSMUSG00000038085	1891.21	-0.192386	-1.14265	0.000485873	0.042436	1658.53	1832.32	1804.52	1971.12	2011.51	2069.29
FAT1	Fat1	ENSMUSG00000070047	1574.08	-0.284071	-1.21763	0.00049652	0.043018	1404.61	1748.8	1128.86	1848.12	1666.57	1647.49
CCDC153	Ccdc153	ENSMUSG00000070306	18.3833	-1.70652	-3.26373	0.000497249	0.043018	4.61913	5.21565	10.0949	6.53717	13.4851	70.3478
GRM2	Grm2	ENSMUSG00000023192	2123.28	0.213757	1.1597	0.000525932	0.0452847	2309.86	2017.92	2522.67	2012.82	1873.69	2002.71
GRB14	Grb14	ENSMUSG00000026888	574.011	-0.348516	-1.27325	0.000538677	0.0461643	421.357	429.368	626.803	434.394	535.367	996.777
PDLIM2	Pdlim2	ENSMUSG00000022090	235.781	-0.459506	-1.37507	0.000546055	0.0465247	181.632	219.887	193.977	321.772	235.591	261.826
PCDHA9	Pcdha8	ENSMUSG00000103800	55.1951	0.966622	1.95426	0.000547979	0.0465247	60.1892	50.9754	111.431	20.1789	47.0196	41.3766
SYNPO	Synpo	ENSMUSG00000043079	8015.02	0.137959	1.10035	0.000562703	0.0475536	8650.24	8694.56	7843.87	7738.58	8127.58	7035.31
MOBP	Mobp	ENSMUSG00000032517	13729.7	-0.520763	-1.43471	0.000579675	0.0487622	9453.09	13572.1	10743.6	14759.9	15633.9	18215.9
NLRX1	Nlrx1	ENSMUSG00000032109	185.466	0.549194	1.46327	0.000589224	0.049338	197.289	202.384	260.605	169.82	168.5	114.198
PPP1R16B	Ppp1r16b	ENSMUSG00000037754	3981.52	-0.166091	-1.12201	0.000601121	0.049651	3813.28	3831.1	3615.09	4446.11	4017.66	4165.84
RBAK	Rbak	ENSMUSG00000061898	295.309	-0.354919	-1.27891	0.000605731	0.0498064	261.685	262.802	252.828	333.438	350.441	310.662
STYX	Styx	ENSMUSG00000053205	6.82674	-3.20441	-9.21772	0.00065293	0.0534466	0	2.69104	0	11.8418	26.4277	0
PIP4P1	Tmem55b	ENSMUSG00000035953	1507.89	0.186761	1.13821	0.000663198	0.0540447	1596.9	1601.1	1617.48	1376.55	1413.3	1442.01
TRIM36	Trim36	ENSMUSG00000033949	144.518	-0.53455	-1.44849	0.000671461	0.0544749	91.8263	129.267	133.224	153.2	172.91	186.68
CACNA1H	Cacna1h	ENSMUSG00000024112	1883.57	0.292997	1.22518	0.000679793	0.0548787	1731.65	2173.27	2283.99	1302.09	1695.09	2115.32
FOXC2	Foxc2	ENSMUSG00000046714	41.3175	0.954629	1.93808	0.000685458	0.0548787	67.2118	41.4152	54.9541	28.8875	27.916	27.5205
CACNA1F	Cacna1f	ENSMUSG00000031142	72.4642	-0.733108	-1.66222	0.000700053	0.0556806	39.8363	32.8312	83.1212	61.6173	47.6562	169.723
RASGEF1C	Rasgef1c	ENSMUSG00000020374	1109.3	0.251054	1.19008	0.000701575	0.0556806	1328.36	1124.23	1160.87	1124.66	1024.99	892.706
CA13	Car13	ENSMUSG00000027555	46.3489	0.864536	1.82075	0.000713711	0.0563986	65.8433	53.5301	60.1884	29.7648	36.8121	31.9548
RAB40B	Rab40b	ENSMUSG00000025170	682.248	0.2539	1.19243	0.000737136	0.0578687	775.451	706.108	744.929	612.137	641.76	613.105
C4B	C4b	ENSMUSG00000073418	438.836	-0.349705	-1.2743	0.000738654	0.0578687	315.033	386.295	446.233	451.181	385.662	648.611
TMEM63A	Tmem63a	ENSMUSG00000026519	589.602	-0.409091	-1.32785	0.000773906	0.0602053	473.328	523.228	515.15	767.662	471.206	787.036
PTPRD	Ptprd	ENSMUSG00000028399	8726.8	-0.157264	-1.11517	0.000775076	0.0602053	8087.57	7998.63	8650.32	8280.05	9298.97	10045.2
ATM	Atm	ENSMUSG00000034218	728.265	-0.273605	-1.20882	0.000783366	0.0605914	773.3	685.346	519.967	804.633	956.888	629.456
CPNE4	Cpne4	ENSMUSG00000032564	1470.18	0.291907	1.22426	0.000802003	0.0617711	1588.63	1867.61	1402.12	1152.38	1366.17	1444.16
CARHSP1	Carhsp1	ENSMUSG00000008393	721.116	-0.280397	-1.21453	0.000849945	0.0651887	585.109	734.093	634.086	813.104	765.937	794.368
LPAR1	Lpar1	ENSMUSG00000038668	757.374	-0.261753	-1.19893	0.00086714	0.0659718	649.967	680.786	726.568	788.42	711.539	986.967
S1PR5	S1pr5	ENSMUSG00000045087	327.891	-0.341321	-1.26692	0.00089177	0.0675451	293.468	259.777	314.608	366.429	329.599	403.467
SCN7A	Scn7a	ENSMUSG00000034810	178.556	0.440658	1.35722	0.000905349	0.0682903	218.461	197.039	201.206	156.43	141.51	156.687
CHN2	Chn2	ENSMUSG00000004633	1171.3	-0.207667	-1.15482	0.00093409	0.0698806	1073.42	1150.78	1034.48	1349.02	1279.28	1140.85
SMOX	Smox	ENSMUSG00000027333	819.378	-0.250413	-1.18955	0.000945751	0.0703516	739.283	848.739	659.849	959.013	878.543	830.84
C14orf39	4930447C04Rik	ENSMUSG00000021098	1047.81	-0.27122	-1.20683	0.00096274	0.0711492	820.015	934.881	1095.11	933.485	1203.59	1299.81
GDF10	Gdf10	ENSMUSG00000021943	119.84	0.519782	1.43374	0.000984099	0.0724344	139.383	149.846	134.257	97.5469	97.9699	100.036
FNBP1	Fnbp1	ENSMUSG00000075415	4250.98	-0.162396	-1.11914	0.00100525	0.0731458	3720.95	4146.11	4170.28	4540.49	4310.34	4617.73
FOXJ1	Foxj1	ENSMUSG00000034227	108.799	-0.577295	-1.49205	0.00100578	0.0731458	77.8123	86.9172	93.4152	102.621	114.854	177.177
DDC	Ddc	ENSMUSG00000020182	148.258	-0.557258	-1.47147	0.00101908	0.0738188	79.3655	78.2854	172.34	105.556	86.6824	367.32
ABCC3	Abcc3	ENSMUSG00000020865	102.84	0.903052	1.87002	0.00103965	0.074716	121.407	185.934	91.043	38.579	129.392	50.6859
CLIC4	Clic4	ENSMUSG00000037242	2084.66	-0.213549	-1.15954	0.00104672	0.0749289	1825.68	2115.89	1846.62	2254.5	2079.49	2385.75
FABP7	Fabp7	ENSMUSG00000019874	414.058	0.496843	1.41112	0.00109667	0.0777997	432.297	791.555	256.944	408.037	355.318	240.196
ACHE	Ache	ENSMUSG00000023328	1638.25	-0.178009	-1.13132	0.00109852	0.0777997	1522.99	1615.62	1473.21	1772.49	1768.57	1676.59
CBLN2	Cbln2	ENSMUSG00000024647	1397.88	0.201793	1.15013	0.00109961	0.0777997	1620.57	1477.48	1389.98	1268.54	1368.04	1262.7
RPS6KA2	Rps6ka2	ENSMUSG00000023809	2580.66	0.162067	1.11889	0.00110873	0.0781421	2696.59	2667.5	2814.64	2492.74	2447.39	2365.08
RCBTB2	Rcbtb2	ENSMUSG00000022106	558.39	-0.275072	-1.21005	0.00112858	0.0792348	441.364	520.073	555.012	583.126	579.694	671.07
MTMR3	Mtmr3	ENSMUSG00000034354	2776.49	-0.203999	-1.15189	0.00116934	0.0814702	2955.4	2928.41	1912.28	2957.19	3368.81	2536.82
VGF	Vgf	ENSMUSG00000037428	7408.21	0.136729	1.09941	0.0012003	0.0833092	7579.92	8049.33	7646.09	6961.55	7290.06	6922.31
PDZK1IP1	Pdzk1ip1	ENSMUSG00000028716	6.53907	2.4067	5.30259	0.00120899	0.0835946	12.2267	8.61707	10.806	0.808186	4.11293	2.66358
PPP1R14A	Ppp1r14a	ENSMUSG00000037166	195.424	-0.4755	-1.3904	0.00121759	0.0838713	143.137	154.36	185.723	214.717	155.078	319.529
UBE2F	Ube2f	ENSMUSG00000034343	1291.05	-0.231587	-1.17413	0.00127485	0.0871579	1152.52	1302.31	1093.38	1468.56	1607.39	1122.14
PRLR	Prlr	ENSMUSG00000005268	43.2614	-1.08635	-2.12336	0.001283	0.0873873	21.4026	20.5457	28.8737	45.1206	19.9042	123.721
SYNE2	Syne2	ENSMUSG00000063450	853.714	0.255943	1.19412	0.00131144	0.0889336	901.924	1019.15	862.646	749.61	901.11	687.847
FGL1	Fgl1	ENSMUSG00000031594	28.5064	-1.14062	-2.20475	0.00131599	0.0889336	22.5778	22.9727	10.0283	28.6898	44.8219	41.9478
MAPK4	Mapk4	ENSMUSG00000024558	2191.7	0.177578	1.13098	0.00132031	0.0889336	2494.45	2367.94	2105.73	2142.68	2305.84	1733.58
MEST	Mest	ENSMUSG00000051855	1126.24	-0.249252	-1.18859	0.00135511	0.090942	1068.69	932.827	1070.61	1034.73	1181.07	1469.51
IFI16	Ifi203	ENSMUSG00000039997	71.0526	-0.779927	-1.71704	0.00137838	0.0919288	70.0028	36.8138	49.5914	90.2549	69.1695	110.483
NBL1	Nbl1	ENSMUSG00000041120	1473.42	0.217851	1.163	0.00137989	0.0919288	1626.1	1546.11	1582	1505.09	1234.45	1346.75
PTMA	Ptma	ENSMUSG00000026238	7855.12	-0.157288	-1.11519	0.00139885	0.0925644	6689.93	7100.39	8378.26	7436.76	7165	10360.4
SLC41A1	Slc41a1	ENSMUSG00000013275	1509.62	0.180361	1.13317	0.00140464	0.0925644	1632.98	1684.75	1494.31	1409.13	1452.37	1384.19
RET	Ret	ENSMUSG00000030110	96.2714	0.606224	1.52227	0.00145198	0.0949439	118.505	124.769	100.952	86.9968	99.6348	46.7708
TMC5	Tmc5	ENSMUSG00000030650	224.146	-0.579715	-1.49455	0.00145635	0.0949439	167.827	164.5	166.543	173.301	187.869	484.834
CDHR4	Cdhr4	ENSMUSG00000032595	20.746	-1.49264	-2.81404	0.00149747	0.0972632	16.9655	3.70485	10.0399	17.1442	22.9223	53.6992
ARRDC3	Arrdc3	ENSMUSG00000074794	1170.96	-0.241398	-1.18214	0.00150259	0.0972632	1075.53	1242.36	902.667	1230.99	1498.37	1075.86
TEX52	Tex52	ENSMUSG00000079304	31.5541	-0.99589	-1.99431	0.0015269	0.098488	17.151	22.2971	22.4798	30.719	38.8678	57.8102
CDK5RAP2	Cdk5rap2	ENSMUSG00000039298	571.903	-0.289522	-1.22223	0.00154808	0.0995021	500.673	523.455	510.956	536.975	611.628	747.731
DAAM1	Daam1	ENSMUSG00000034574	2050.44	-0.158787	-1.11635	0.00156597	0.0999643	1889.65	1949.01	1974.62	2143.24	2155.33	2190.77
POLR2A	Polr2a	ENSMUSG00000005198	3351.54	0.147512	1.10766	0.00156622	0.0999643	3425.35	3529.61	3607.23	3018.86	3131.91	3396.3
ITPRIP	Cfap43	ENSMUSG00000044948	52.3276	-0.815647	-1.76009	0.00158014	0.10046	37.1843	39.397	33.5347	51.451	54.5986	97.8002
MGP	Mgp	ENSMUSG00000030218	421.095	0.341509	1.26708	0.00158856	0.10046	497.031	395.036	513.868	361.966	299.03	459.639
FRZB	Frzb	ENSMUSG00000027004	591.207	0.309598	1.23936	0.00159104	0.10046	832.128	612.215	521.246	550.943	595.43	435.28
LINGO2	Lingo2	ENSMUSG00000045083	689.135	0.317413	1.24609	0.001596	0.10046	885.374	664.369	738.702	601.554	725.684	519.125
ANKRD63	Ankrd63	ENSMUSG00000078137	656.048	0.249536	1.18882	0.00163976	0.102559	752.572	684.204	700.281	599.602	652.07	547.561
ABCA3	Abca3	ENSMUSG00000024130	3493.78	0.200985	1.14948	0.00164059	0.102559	3961.17	3147.14	4106.06	3176.91	3027.22	3544.19
ARHGEF15	Arhgef15	ENSMUSG00000052921	709.89	0.266808	1.20314	0.00165903	0.103358	626.254	722.549	993.826	601.076	611.727	703.909
WASF1	Wasf1	ENSMUSG00000019831	6529.58	0.172093	1.12669	0.00167057	0.103723	7351.01	6213.74	7195.82	5904.79	6323.93	6188.17
GJB2	Gjb2	ENSMUSG00000046352	260.3	0.384366	1.30529	0.00172318	0.106627	311.641	304.494	267.538	277.752	206.431	193.943
SLAIN1	Slain1	ENSMUSG00000055717	1029.37	-0.197022	-1.14633	0.00172988	0.10668	910.487	918.572	1049.32	1027.76	1083.16	1186.91
LAMB1	Lamb1	ENSMUSG00000002900	426.425	0.311947	1.24138	0.00174516	0.10726	443.89	538.47	434.707	387.091	361.074	393.316
TMEM163	Tmem163	ENSMUSG00000026347	331.011	-0.388253	-1.30881	0.00179848	0.109001	221.864	303.702	335.737	308.123	401.083	415.561
TSC1	Tsc1	ENSMUSG00000026812	2825.85	-0.241865	-1.18252	0.0018026	0.109001	3023.15	2367.33	2382.05	2737.5	3227.4	3217.7
SLC26A7	Slc26a7	ENSMUSG00000040569	97.9437	0.550541	1.46463	0.00180508	0.109001	93.3416	108.676	146.732	64.2903	71.2042	103.418
STXBP5L	Stxbp5l	ENSMUSG00000022829	1605.42	0.212093	1.15837	0.00180931	0.109001	1962.23	1667.65	1545.04	1436.17	1632.7	1388.76
MATN2	Matn2	ENSMUSG00000022324	597.489	0.24699	1.18673	0.00184528	0.110308	698.691	669.399	578.181	554.642	550.237	533.781
TP53	Trp53	ENSMUSG00000059552	536.444	-0.40511	-1.32419	0.00185384	0.110308	361.77	591.448	427.58	565.291	539.636	732.942
MIA3	Mia3	ENSMUSG00000056050	2778.6	0.267308	1.20356	0.00185514	0.110308	2671.24	2952.82	3460.9	2721.15	1847.84	3017.64
STAB1	Stab1	ENSMUSG00000042286	693.07	0.295202	1.22706	0.00185698	0.110308	730.549	884.593	674.642	752.488	577.661	538.487
UNC13C	Unc13c	ENSMUSG00000062151	754.982	-0.226105	-1.16967	0.00186123	0.110308	719.55	700.582	667.762	874.04	787.026	780.931
NWD1	Nwd1	ENSMUSG00000048148	2031.7	0.291737	1.22411	0.00188003	0.111062	1845.07	2346.78	2408.64	1370.51	1611.05	2608.16
CSRP1	Csrp1	ENSMUSG00000026421	4909.22	-0.1639	-1.12031	0.0019008	0.111927	4832.79	4838.29	4231.99	5564.07	4881.82	5106.35
AP4B1	Ap4b1	ENSMUSG00000032952	358.098	0.30152	1.23244	0.00193044	0.113306	430.581	436.752	320.449	360.068	325.417	275.322
DNAJB2	Dnajb2	ENSMUSG00000026203	2079.25	-0.191176	-1.14169	0.0019519	0.114174	1934.74	1858.26	2005.18	1972.36	2066.11	2638.86
NUBPL	Nubpl	ENSMUSG00000035142	150.667	-0.460335	-1.37586	0.00195835	0.114174	112.321	144.445	123.914	177.208	166.533	179.583
MIER1	Mier1	ENSMUSG00000028522	1153.53	-0.221404	-1.16587	0.00196399	0.114174	1071.99	935.137	1195.94	1283.64	1157.68	1276.79
SATB1	Satb1	ENSMUSG00000023927	4160	-0.162208	-1.119	0.00201261	0.116629	3497.59	3726.26	4556.82	3778.64	4321.35	5079.33
CASC3	Casc3	ENSMUSG00000078676	2062.35	-0.209038	-1.15592	0.00205549	0.118723	1507.29	1535.94	2729.81	1609.62	2013.67	2977.79
NTN1	Ntn1	ENSMUSG00000020902	275.126	0.491189	1.4056	0.00206889	0.118723	345.895	301.897	313.645	323.993	170.696	194.63
PRDM9	Prdm9	ENSMUSG00000051977	143.593	-0.449168	-1.36525	0.0020753	0.118723	128.303	112.196	123.94	170.653	163.276	163.188
TUBA4A	Tuba4a	ENSMUSG00000026202	14739.7	0.137581	1.10006	0.00208127	0.118723	16690.4	15603.4	13999	14211.2	15578.9	12355
USPL1	Uspl1	ENSMUSG00000041264	921.762	-0.222721	-1.16693	0.00209312	0.119028	788.448	845.136	911.41	863.095	975.707	1146.77
SPATA18	Spata18	ENSMUSG00000029155	3.64915	-3.65073	-12.5597	0.00211354	0.119815	0	0.606174	0.769215	0.646656	8.79273	11.0801
FAM171A1	Fam171a1	ENSMUSG00000050530	2389.34	0.161444	1.11841	0.00213903	0.120885	2486.7	2451.23	2633.97	2243.02	2342.83	2178.31
GSN	Gsn	ENSMUSG00000026879	1325.28	-0.206926	-1.15423	0.00214797	0.121015	1187.53	1398.39	1107.38	1480.05	1422.97	1355.37
RELN	Reln	ENSMUSG00000042453	2119.14	0.240908	1.18174	0.00215943	0.121285	2221.69	2920.14	1778.44	1970.02	2102.12	1722.45
HLA-DRB5	H2-Eb1	ENSMUSG00000060586	51.3027	0.758946	1.69225	0.00216604	0.121285	66.75	52.1434	75.2871	38.6934	40.1443	34.7979
ELOVL7	Elovl7	ENSMUSG00000021696	505.918	-0.262371	-1.19945	0.00217994	0.12169	421.387	459.187	499.201	498.06	554.301	603.371
REEP3	Reep3	ENSMUSG00000019873	1306.57	-0.19308	-1.1432	0.0022073	0.122842	1098.03	1170.65	1379.14	1311.65	1201.3	1678.64
MYO6	Myo6	ENSMUSG00000033577	3280.67	-0.184855	-1.1367	0.00223345	0.123919	2921.06	3210.49	3069.72	3597.21	3094.03	3791.53
ZNF536	Zfp536	ENSMUSG00000043456	433.064	-0.272889	-1.20823	0.00226971	0.125549	373.849	380.355	422.906	438.236	485.537	497.504
CXCL10	Cxcl10	ENSMUSG00000034855	9.48521	-2.72353	-6.60486	0.00232741	0.127966	2.09018	0.903396	1.00102	7.07566	0	45.841
CELF3	Celf3	ENSMUSG00000028137	4070.23	0.155221	1.11359	0.00238584	0.130004	4000.33	4205.32	4666.93	3950.11	3493.3	4105.42
HNRNPA3	Hnrnpa3	ENSMUSG00000059005	8801.28	-0.142419	-1.10375	0.00240769	0.130804	9076	8710.3	7300.77	9318.26	10493.4	7909.01
NPY	Npy	ENSMUSG00000029819	2243.98	0.196858	1.1462	0.00242774	0.131501	2396.23	2286.15	2510.26	2332.23	1966.53	1972.51
ADGRL3	Adgrl3	ENSMUSG00000037605	3094.01	-0.178694	-1.13186	0.00244573	0.132084	2848.7	2719.73	3098.99	2807.72	3128.08	3960.84
PPFIBP2	Ppfibp2	ENSMUSG00000036528	237.913	-0.392523	-1.31269	0.00246433	0.132696	191.534	237.018	187.018	242.942	266.694	302.274
APLNR	Aplnr	ENSMUSG00000044338	12.7001	1.69415	3.23585	0.00247773	0.133025	17.8119	14.5235	25.0211	10.0954	7.56575	1.18317
PCOLCE	Pcolce	ENSMUSG00000029718	191.299	0.407122	1.32604	0.00249912	0.13378	194.205	205.857	256.469	176.999	141.527	172.735
TSTD1	Tstd1	ENSMUSG00000103711	15.7729	1.53789	2.90369	0.00256534	0.136795	44.2762	12.3039	14.8086	5.95541	8.49752	8.79604
PRDM15	Prdm15	ENSMUSG00000014039	629.197	0.294726	1.22665	0.00257125	0.136795	600.457	809.29	670.111	524.938	605.788	564.597
CLVS1	Clvs1	ENSMUSG00000041216	1465.6	-0.909137	-1.87792	0.00257792	0.136795	1037.98	927.05	1085.24	2616.68	1003.45	2123.21
HNF1B	Hnf1b	ENSMUSG00000020679	19.2352	1.23272	2.35009	0.00262373	0.138822	14.7565	25.7288	39.272	6.84256	9.1857	19.6258
MYO16	Myo16	ENSMUSG00000039057	1183.79	0.182964	1.13521	0.00264519	0.139553	1264.42	1281.89	1228.91	1136.76	1168.44	1022.29
FADS6	Fads6	ENSMUSG00000044788	797.954	-0.228487	-1.17161	0.00266165	0.140017	714.587	638.828	845.908	816.445	725.921	1046.04
TGFA	Tgfa	ENSMUSG00000029999	584.735	-0.356716	-1.28051	0.0026963	0.141432	449.746	549.759	538.297	803.487	507.391	659.728
FOXC1	Foxc1	ENSMUSG00000050295	187.542	0.386438	1.30716	0.0027121	0.141853	199.689	209.216	229.079	167.787	159.871	159.611
ADCYAP1	Adcyap1	ENSMUSG00000024256	809.461	0.24388	1.18417	0.00279254	0.145643	871.159	827.694	933.879	739.789	820.588	663.66
SYNGAP1	Syngap1	ENSMUSG00000067629	11696.6	0.115305	1.0832	0.00282503	0.146226	12430.8	12204.4	11854.2	11140.1	11681.5	10868.4
MFRP	Mfrp	ENSMUSG00000034739	28.6874	-1.05801	-2.08206	0.00283137	0.146226	23.7653	15.5883	14.48	35.339	26.0905	56.8613
ABL2	Abl2	ENSMUSG00000026596	2215.63	0.14947	1.10916	0.00283474	0.146226	2300.51	2276.04	2409.22	2025.22	2013.44	2269.36
PLXDC2	Plxdc2	ENSMUSG00000026748	1108.35	-0.189049	-1.14001	0.00284422	0.146226	949.272	1008.2	1143.67	1067.34	1103.81	1377.84
UNC5A	Unc5a	ENSMUSG00000025876	2937.86	0.143999	1.10496	0.00285179	0.146226	3159.97	2943.43	3151.25	2801.4	2767.68	2803.43
EPB41L2	Epb41l2	ENSMUSG00000019978	2691.81	0.174255	1.12838	0.0029212	0.149366	3140.93	2976.39	2421.48	2604.72	3006.19	2001.16
EFNB3	Efnb3	ENSMUSG00000003934	1589.55	-0.268452	-1.20452	0.00298808	0.152209	1109.21	1555.54	1614.26	1490.33	1446.95	2320.99
SPHKAP	Sphkap	ENSMUSG00000026163	5531.39	0.169566	1.12472	0.00299348	0.152209	6037.82	5547.43	5972.53	5088.18	5771.45	4770.93
ANK3	Ank3	ENSMUSG00000069601	13396.2	-0.111833	-1.0806	0.00301662	0.152669	12345	12114.7	14188.5	13099.6	13552.6	15076.6
CNTRL	Cntrl	ENSMUSG00000057110	614.163	-0.262839	-1.19984	0.00301925	0.152669	466.245	534.952	653.323	546.221	560.573	923.665
PHLDB1	Phldb1	ENSMUSG00000048537	3038.61	-0.224898	-1.16869	0.00303474	0.152836	2655.07	3086.14	2643.76	3284.4	2795.34	3766.93
FANCE	Fance	ENSMUSG00000007570	297.523	-0.332015	-1.25877	0.00303931	0.152836	277.15	257.307	255.551	352.456	288.794	353.879
GPC3	Gpc3	ENSMUSG00000055653	78.8517	0.621636	1.53862	0.00305406	0.153156	100.775	115.239	71.5374	55.7571	62.3334	67.4684
SKI	Ski	ENSMUSG00000029050	4920.39	-0.149445	-1.10914	0.00307589	0.153629	4618.48	4414.13	4945.36	4601.53	5156.98	5785.83
LBHD1	Lbhd1	ENSMUSG00000096740	155.022	0.475214	1.39012	0.00308874	0.153629	171.356	166.43	201.618	94.2891	147.28	149.156
MYO1D	Myo1d	ENSMUSG00000035441	404.335	-0.283194	-1.21689	0.0031363	0.155149	334.145	399.458	360.29	439.873	441.656	450.588
FBLN1	Fbln1	ENSMUSG00000006369	258.175	0.346995	1.27191	0.00317729	0.156752	283.457	323.691	260.354	244.902	210.827	225.822
CCNL1	Ccnl1	ENSMUSG00000027829	1529.78	-0.165794	-1.12178	0.00319063	0.156986	1343.27	1401.07	1574.94	1508.65	1498.5	1852.23
NCOR1	Ncor1	ENSMUSG00000018501	8273.2	-0.115042	-1.08301	0.00320852	0.157442	6139.21	6297.02	11401.8	6653.28	6834	12313.9
ECE1	Ece1	ENSMUSG00000057530	1819.78	0.158143	1.11585	0.00325567	0.159327	1964.95	2007.24	1781.69	1847.67	1808.47	1508.69
SWT1	Swt1	ENSMUSG00000052748	371.236	-0.311985	-1.24141	0.00329052	0.160602	301.981	288.437	406.904	434.012	342.721	453.361
NAIP	Naip6	ENSMUSG00000078942	26.4722	1.28279	2.4331	0.00334456	0.162323	19.6776	58.5908	34.4688	22.3683	6.16755	17.5599
MTUS1	Mtus1	ENSMUSG00000045636	994.907	-0.224792	-1.16861	0.00335146	0.162323	881.533	1063.75	810.72	1115.84	1055.62	1041.98
PTPRN2	Ptprn2	ENSMUSG00000056553	8453.78	1.03665	2.05146	0.00335247	0.162323	13939.3	5397.85	15014	5186.21	6063.81	5121.59
ZIC1	Zic1	ENSMUSG00000032368	566.157	0.307522	1.23758	0.00336603	0.162549	477.431	611.317	778.554	475.764	363.471	690.407
GALNT17	Galnt17	ENSMUSG00000034040	1769.79	0.200207	1.14886	0.00341146	0.164308	1809.53	1723.74	2156.19	1679.04	1686.23	1564.04
GNA12	Gna12	ENSMUSG00000000149	2182.47	-0.176543	-1.13017	0.0034456	0.165516	2097.57	2125.74	1925.1	2579.9	2171.86	2194.66
CXorf56	C330007P06Rik	ENSMUSG00000006423	2075.7	-0.148183	-1.10817	0.00346319	0.165924	1980.13	1892.34	2035.04	2119.2	2158.89	2268.62
DNA2	Dna2	ENSMUSG00000036875	58.0883	-0.678039	-1.59996	0.00359354	0.171718	35.9402	40.749	57.7413	51.3423	73.5066	89.2504
NMRAL1	Nmral1	ENSMUSG00000063445	207.104	-0.391574	-1.31182	0.0036458	0.173761	147.268	192.529	193.929	202.091	213.502	293.306
ANKFN1	Ankfn1	ENSMUSG00000047773	23.1263	1.08301	2.11845	0.00366181	0.17407	44.1832	30.1105	20.7655	12.2788	17.9259	13.4937
FRMD7	Frmd7	ENSMUSG00000036131	34.5461	1.32715	2.50907	0.00375573	0.177731	17.1404	114.864	20.5809	14.2998	23.8538	16.538
SEC14L5	Sec14l5	ENSMUSG00000091712	160.036	-0.468191	-1.38337	0.0037583	0.177731	101.421	161.388	138.969	166.553	183.385	208.502
ZNF275	Zfp275	ENSMUSG00000031365	853.279	-0.221472	-1.16592	0.00379118	0.178822	864.237	760.801	738.971	869.984	1006.55	879.132
ITIH3	Itih3	ENSMUSG00000006522	503.221	-0.28014	-1.21431	0.00385499	0.180713	450.481	536.336	379.453	616.293	522.325	514.44
WSCD2	Wscd2	ENSMUSG00000063430	1165.93	0.195762	1.14533	0.00386097	0.180713	1320.5	1184.49	1230.06	1158.43	1024.64	1077.48
FN1	Fn1	ENSMUSG00000026193	2612.14	0.160547	1.11771	0.0039073	0.182414	2811.07	3121.23	2351.76	2644.56	2493.83	2250.37
PPFIA1	Ppfia1	ENSMUSG00000037519	1149.48	-0.2142	-1.16006	0.00392182	0.182625	1032.93	1168.91	988.481	1252.31	1138.05	1316.18
PIP4K2A	Pip4k2a	ENSMUSG00000026737	2750.52	-0.147528	-1.10767	0.00396393	0.184116	2396.9	2591.36	2828.22	2668.8	2704.7	3313.13
KCNAB3	Kcnab3	ENSMUSG00000018470	1399.41	-0.21381	-1.15975	0.00401847	0.185891	1409.17	1304.57	1174.16	1380.8	1753.42	1374.32
NEFH	Nefh	ENSMUSG00000020396	1864.52	-0.184305	-1.13627	0.0040225	0.185891	1851.85	1811.08	1575.75	1861.36	2244.37	1842.7
C1orf146	1700028K03Rik	ENSMUSG00000089798	77.376	0.817663	1.76255	0.00406144	0.186705	122.189	46.8169	129.151	69.0848	54.7418	42.2729
ANXA11	Anxa11	ENSMUSG00000021866	1033.65	0.22317	1.1673	0.00407081	0.186705	1163.47	1042.11	1130.91	967.709	1072.3	825.399
CWC22	Cwc22	ENSMUSG00000027014	499.951	-0.259814	-1.19732	0.00410042	0.187351	443.891	507.876	412.74	615.303	531.025	488.873
POT1	Pot1a	ENSMUSG00000029676	567.337	-0.236076	-1.17778	0.00410543	0.187351	445.566	488.332	624.424	513.871	559.8	772.029
RORB	Rorb	ENSMUSG00000036192	1241.05	0.517404	1.43138	0.00422023	0.19211	1973.86	2071.56	539.937	1150.72	1124.33	585.857
DCUN1D2	Dcun1d2	ENSMUSG00000038506	1128.83	-0.185846	-1.13748	0.00423873	0.192472	962.978	1028.19	1184.03	1135.26	1209.42	1253.1
HPCAL4	Hpcal4	ENSMUSG00000046093	31776.5	0.115995	1.08372	0.00427069	0.192963	32604.2	34392.2	32167.9	31906.9	29607.4	29980.3
ACE	Ace	ENSMUSG00000020681	437.46	0.262204	1.19931	0.00439773	0.197919	464.144	449.671	519.484	403.644	409.131	378.686
ACSL3	Acsl3	ENSMUSG00000032883	5009.96	-0.154997	-1.11342	0.00440207	0.197919	4513.28	4758.15	4915.68	4637.2	5179.05	6056.41
HIVEP3	Hivep3	ENSMUSG00000028634	3926.64	0.145905	1.10642	0.0044631	0.199704	4231.13	3982	4160.78	3440.48	3850.55	3894.93
TMEM125	Tmem125	ENSMUSG00000050854	134.289	-0.429348	-1.34662	0.00446845	0.199704	121.97	106.325	114.848	154.173	144.218	164.201
RALGAPA1	Ralgapa1	ENSMUSG00000021027	5013.48	-0.154545	-1.11307	0.00447457	0.199704	5221.14	4429.15	4587.5	5316.82	5205.59	5320.7
ANPEP	Anpep	ENSMUSG00000039062	180.146	0.476976	1.39182	0.00450593	0.200613	206.13	229.011	183.577	125.046	121.819	215.295
STXBP2	Stxbp2	ENSMUSG00000004626	1064.48	-0.21382	-1.15976	0.00456143	0.202442	927.033	979.662	1041.33	1151.62	956.8	1330.43
BAIAP3	Baiap3	ENSMUSG00000047507	118.381	0.641189	1.55961	0.00456919	0.202442	106.719	220.824	107.046	104.187	73.8157	97.6969
DMBT1	Dmbt1	ENSMUSG00000047517	1.87613	4.26672	19.2491	0.0046214	0.20396	3.74486	5.26453	2.24739	0	0	0
LAMA4	Lama4	ENSMUSG00000019846	343.381	0.398842	1.31845	0.0046258	0.20396	334.189	432.642	402.204	239.57	387.623	264.057
ACACA	Acaca	ENSMUSG00000020532	3004.83	-0.173071	-1.12746	0.00465438	0.204726	2664.87	2181.25	3637.78	2692.02	2797.71	4055.36
AAMDC	Aamdc	ENSMUSG00000035642	323.54	0.308354	1.23829	0.00472418	0.206411	374.093	357.563	338.036	338.702	307.268	225.576
SLC4A1	Slc4a1	ENSMUSG00000006574	8.20663	1.96666	3.90861	0.00474352	0.206411	21.0993	10.1672	6.7588	8.50474	1.2166	1.49314
TAX1BP1	Tax1bp1	ENSMUSG00000004535	3971.42	-0.22324	-1.16735	0.00474862	0.206411	3441.55	3589.33	3953.95	5140.9	3872.32	3830.44
EPB41L1	Epb41l1	ENSMUSG00000027624	17798.9	-0.130161	-1.09442	0.00474924	0.206411	18146	17490.1	15184.2	21080.2	19717.2	15175.8
EP400	Ep400	ENSMUSG00000029505	2860.55	0.152273	1.11132	0.00478979	0.207679	2611.09	2858.92	3583.11	2628.19	2427.54	3054.46
ALDH18A1	Aldh18a1	ENSMUSG00000025007	661.484	0.210876	1.15739	0.00482799	0.208839	685.878	691.772	753.723	624.657	601.748	611.127
NPR1	Npr1	ENSMUSG00000027931	105.28	0.518366	1.43233	0.00484767	0.208925	104.205	148.41	119.258	99.8812	81.9472	77.9773
C2CD4C	C2cd4c	ENSMUSG00000045912	620.715	0.243842	1.18414	0.00485286	0.208925	643.249	611.497	768.927	609.015	511.126	580.475
GRK4	Grk4	ENSMUSG00000052783	332.248	-0.287404	-1.22044	0.00494839	0.212536	285.253	317.815	294.299	340.055	378.397	377.666
CYB5RL	Cyb5rl	ENSMUSG00000028621	113.25	-0.576026	-1.49074	0.00499983	0.214242	88.8532	128.287	60.3653	126.494	125.617	149.883
HRH3	Hrh3	ENSMUSG00000039059	2695.91	0.160586	1.11774	0.00506375	0.216472	2787.04	2601.42	3161.02	2647.83	2350.79	2627.33
FOLH1	Folh1	ENSMUSG00000001773	101.498	-0.533425	-1.44736	0.005136	0.219048	84.3736	112.804	53.7029	112.77	154.01	91.3299
CFH	Cfh	ENSMUSG00000026365	1057.32	0.622723	1.53978	0.0051494	0.219108	1392.19	1775.82	571.338	843.981	1466.34	294.275
FBXO32	Fbxo32	ENSMUSG00000022358	617.284	-0.227917	-1.17114	0.00516679	0.219336	545.978	522.339	641.61	685.421	640.085	668.274
BMP6	Bmp6	ENSMUSG00000039004	144.924	0.433753	1.35074	0.00527703	0.223496	158.477	179.21	160.814	150.716	122.126	98.2024
SEC22C	Sec22c	ENSMUSG00000061536	1292.39	0.254074	1.19257	0.00530277	0.223539	1418.52	1230	1564.86	1216.99	1338.81	985.157
FYTTD1	Fyttd1	ENSMUSG00000022800	2120.21	-0.157476	-1.11533	0.00530815	0.223539	2118.27	1997.69	1898.59	2160.11	2433.91	2112.71
PTPRR	Ptprr	ENSMUSG00000020151	532.767	0.253244	1.19188	0.00531477	0.223539	541.059	593.581	600.773	417.295	506.729	537.164
SLC16A3	Slc16a3	ENSMUSG00000025161	70.9489	-0.600678	-1.51643	0.00534529	0.224306	70.4018	46.4961	53.0489	83.4814	85.8424	86.4228
GNAT2	Gnat2	ENSMUSG00000009108	4.97013	2.16246	4.47677	0.00542306	0.226517	8.67133	8.49636	6.96468	3.08393	1.62371	0.980767
SPATA13	Spata13	ENSMUSG00000021990	279.711	0.329127	1.25625	0.00543265	0.226517	319.392	378.657	240.548	248.391	259.077	232.199
PCSK9	Pcsk9	ENSMUSG00000044254	71.7926	0.59462	1.51008	0.00543521	0.226517	95.1868	85.6716	78.0695	74.3534	50.947	46.5274
ARFGAP1	Arfgap1	ENSMUSG00000027575	3028.62	0.139791	1.10175	0.00545371	0.22677	3285.02	3131.65	3106.89	3087.34	2865.2	2695.6
CRABP2	Crabp2	ENSMUSG00000004885	67.0283	0.587047	1.50217	0.00557342	0.229748	73.8035	83.301	84.4795	56.7751	56.6689	47.1419
COMMD9	Commd9	ENSMUSG00000027163	411.833	0.281214	1.21522	0.00557679	0.229748	463.089	394.259	500.917	390.563	372.226	349.945
ANKRD6	Ankrd6	ENSMUSG00000040183	1048.36	0.176079	1.12981	0.00558826	0.229748	1142.47	1143.94	1048.38	1042.64	1046.01	866.724
RLBP1	Rlbp1	ENSMUSG00000039194	391.286	0.285872	1.21915	0.00564493	0.230819	408.662	456.939	421.777	409.204	356.996	294.139
LRRC71	Lrrc71	ENSMUSG00000023084	19.0652	-1.23511	-2.35399	0.00565224	0.230819	8.66243	7.10961	11.9213	12.7579	10.8569	63.083
FAM177A1	Fam177a	ENSMUSG00000095595	593.282	-0.254806	-1.19318	0.00571344	0.232797	578.503	488.349	556.79	717.203	584.294	634.555
PLA2G16	Pla2g16	ENSMUSG00000060675	608.586	-0.220364	-1.16503	0.00574988	0.23376	541.787	578.028	565.017	655.868	605.183	705.633
JAKMIP3	Jakmip3	ENSMUSG00000056856	1124.26	-0.16922	-1.12445	0.00579366	0.234748	1020.31	1084.45	1070.33	1171.43	1190.69	1208.38
TMEM52	Tmem52	ENSMUSG00000023153	5.94783	-2.22181	-4.66479	0.00579989	0.234748	0.544247	1.52792	5.68183	13.3416	9.6697	4.9217
ATP11C	Atp11c	ENSMUSG00000062949	422.295	0.356938	1.28071	0.0058877	0.237291	609.537	413.137	401.752	339.077	346.066	424.202
SH3PXD2A	Sh3pxd2a	ENSMUSG00000053617	1884.12	0.169027	1.1243	0.00588873	0.237291	2105.68	1898.82	1978.6	1917.63	1683.62	1720.39
CNOT11	Cnot11	ENSMUSG00000003135	829.335	0.1963	1.14576	0.00593798	0.238749	949.631	972.693	740.442	783.139	818.863	711.245
TFAP2B	Tfap2b	ENSMUSG00000025927	64.3767	0.613121	1.52957	0.00613007	0.245529	61.9973	78.1184	91.1393	37.0565	46.5507	71.3978
SLC9B2	Slc9b2	ENSMUSG00000037994	137.324	-0.433065	-1.3501	0.00613353	0.245529	120.871	139.978	90.7409	146.935	187.194	138.223
MARCH4	March4	ENSMUSG00000039372	713.338	0.196905	1.14624	0.00620706	0.247929	779.206	736.653	770.117	655.12	671.083	667.848
HTT	Htt	ENSMUSG00000029104	5333.33	0.169759	1.12487	0.00629637	0.250746	5692.77	5421.93	5816.51	4741.77	5721.49	4605.49
NID1	Nid1	ENSMUSG00000005397	363.572	0.26131	1.19857	0.00630505	0.250746	381.518	412.141	395.171	317.956	335.32	339.326
ODF3B	Odf3b	ENSMUSG00000047394	18.0418	-1.12479	-2.18071	0.00634721	0.251447	7.6461	9.00374	16.462	14.4659	18.7909	41.8824
PTP4A3	Ptp4a3	ENSMUSG00000059895	1666.45	0.194501	1.14433	0.00635023	0.251447	1800.02	1615.37	1920.3	1645.79	1319.68	1697.52
PRR5L	Prr5l	ENSMUSG00000032841	242.753	-0.333895	-1.26041	0.00643808	0.254374	203.311	252.923	189.913	266.996	272.099	271.277
ARHGAP36	Arhgap36	ENSMUSG00000036198	7.88549	1.68851	3.22323	0.00666782	0.262882	9.28433	12.7078	14.0598	2.27176	4.65557	4.33373
MYB	Myb	ENSMUSG00000019982	17.6	-1.14239	-2.20746	0.0067541	0.264569	12.8164	11.5875	8.13104	24.9332	17.8633	30.2684
MAPK3	Mapk3	ENSMUSG00000063065	2778.33	0.130237	1.09447	0.00677431	0.264793	2838.7	2788.19	3079.85	2604.76	2469.21	2889.24
ATP5MC1	Atp5g1	ENSMUSG00000006057	2831.17	0.16313	1.11971	0.00685121	0.266429	3187.21	2688.8	3096.04	2713.97	2479.6	2821.43
PPM1H	Ppm1h	ENSMUSG00000034613	3076.55	0.124459	1.0901	0.00685317	0.266429	3321.02	3392.26	2909.93	3072.11	3157.42	2606.53
SYT12	Syt12	ENSMUSG00000049303	1133.26	-0.182664	-1.13498	0.0068829	0.266429	1045.97	1178.91	953.783	1338.43	1280.26	1002.21
PPP2R1A	Ppp2r1a	ENSMUSG00000007564	12192.3	0.111774	1.08056	0.00688855	0.266429	13361.3	12505.5	12111.9	12374.7	11944.7	10855.7
OPLAH	Oplah	ENSMUSG00000022562	559.785	-0.251973	-1.19083	0.00688915	0.266429	600.997	501.564	433.724	700.435	581.025	540.966
CHRNA10	Chrna10	ENSMUSG00000066279	4.37189	2.92092	7.5733	0.00691511	0.266868	1.89123	17.7507	3.24873	0.929458	0	2.41121
PCDHA5	Pcdha5	ENSMUSG00000103092	418.483	-0.277179	-1.21182	0.0069989	0.269531	387.585	395.094	349.363	406.62	445.373	526.86
SSPO	Sspo	ENSMUSG00000029797	66.0498	-0.605596	-1.52161	0.00713984	0.274025	48.0534	51.0883	57.7544	98.6685	63.4206	77.3139
HVCN1	Hvcn1	ENSMUSG00000064267	233.986	-0.486121	-1.40067	0.00716005	0.274025	212.175	286.133	107.524	305.838	226.031	266.213
RCBTB1	Rcbtb1	ENSMUSG00000035469	1080.8	-0.167166	-1.12285	0.00716061	0.274025	997.614	1023.75	1033.81	1163.99	1160.75	1104.89
KLK6	Klk6	ENSMUSG00000050063	32.2548	-0.807666	-1.75038	0.00718283	0.2743	21.1064	25.1068	24.0691	44.9996	42.2657	35.9812
DNASE2	Dnase2a	ENSMUSG00000003812	178.292	0.380081	1.30141	0.00721138	0.274815	150.669	185.174	268.534	141.302	112.609	211.462
TBX3	Tbx3	ENSMUSG00000018604	113.057	-0.442087	-1.35857	0.00726343	0.276184	90.9804	102.897	93.3668	118.689	134.072	138.338
TTC17	Ttc17	ENSMUSG00000027194	1043.4	0.165915	1.12188	0.00727756	0.276184	1021.13	1007.41	1280.32	909.975	890.953	1150.59
SCN3B	Scn3b	ENSMUSG00000049281	2701.11	0.152819	1.11174	0.00729589	0.276306	2584.82	2915.25	3014.52	2325.68	2430.06	2936.33
CLCN1	Clcn1	ENSMUSG00000029862	147.131	-0.423933	-1.34158	0.00734581	0.27762	109.02	110.768	151.667	115.22	159.863	236.246
CHRNA4	Chrna4	ENSMUSG00000027577	1153.15	-0.175053	-1.12901	0.00738714	0.278605	1039.2	1136.04	1073.76	1165.63	1288.25	1216.03
SNCA	Snca	ENSMUSG00000025889	6467.82	0.109236	1.07866	0.00742837	0.279582	7155.35	6827.19	6152.26	6503.93	6517.01	5651.15
SHTN1	Shtn1	ENSMUSG00000041362	948.583	-0.206716	-1.15406	0.00747021	0.280056	807.086	938.397	895.277	910.081	1070.11	1070.55
BMP3	Bmp3	ENSMUSG00000029335	456.414	0.230999	1.17365	0.00747163	0.280056	472.108	494.111	512.957	420.517	424.584	414.209
ADM	Adm	ENSMUSG00000030790	60.1025	-0.717163	-1.64395	0.00752858	0.280578	33.1129	33.0468	78.6003	90.7116	55.1091	70.0343
CCDC174	Ccdc174	ENSMUSG00000034083	646.576	-0.200565	-1.14915	0.00753168	0.280578	532.801	517.509	752.532	580.335	614.418	881.86
ADCY1	Adcy1	ENSMUSG00000020431	31721.2	-0.0953727	-1.06834	0.00756344	0.281188	29532.4	30058.4	32457.9	32270.9	32272.9	33734.5
SFMBT2	Sfmbt2	ENSMUSG00000061186	92.6754	0.545442	1.45947	0.00761032	0.281758	110.644	101.085	113.454	93.4391	88.0473	49.3828
WSB2	Wsb2	ENSMUSG00000029364	7604.61	0.119219	1.08615	0.00761458	0.281758	8432.96	7873.52	7437.76	7875.61	7383.01	6624.78
PCDH10	Pcdh10	ENSMUSG00000049100	6831.77	0.108296	1.07795	0.0076251	0.281758	6453.78	6465.09	8378.17	6068.36	6151.59	7473.65
MICALL1	Micall1	ENSMUSG00000033039	1704.08	-0.158425	-1.11607	0.00768634	0.283447	1579.16	1683.52	1568.76	1879.47	1686.19	1827.38
NEFM	Nefm	ENSMUSG00000022054	7873.78	-0.133716	-1.09712	0.00780031	0.28707	8036.1	7379.49	7107.53	7975.91	9051.45	7692.19
CCNE2	Ccne2	ENSMUSG00000028212	244.99	0.479592	1.39435	0.00784262	0.287439	268.821	127.576	434.854	111.817	139.899	386.974
DIEXF	Diexf	ENSMUSG00000016181	553.969	0.234003	1.17609	0.00785332	0.287439	586.403	672.577	534.608	516.793	588.946	424.484
FAM160A2	Fam160a2	ENSMUSG00000044465	3140.53	0.157739	1.11554	0.00785757	0.287439	3033.79	3048.5	3889.49	3000.22	2887.79	2983.39
TCERG1	Tcerg1	ENSMUSG00000024498	2581.16	-0.149043	-1.10883	0.00790178	0.287977	2265.96	2200.72	2855.4	2250.77	2558.08	3356
WIPF3	Wipf3	ENSMUSG00000086040	4344.15	0.125558	1.09093	0.00790384	0.287977	4829.97	4622.24	4135.29	4241.53	4585.87	3650
SLC7A11	Slc7a11	ENSMUSG00000027737	1654.91	0.16691	1.12265	0.00793248	0.288445	1731.44	2026.21	1498.89	1639.98	1638.06	1394.85
MYPOP	Mypop	ENSMUSG00000048481	1138.8	-0.175472	-1.12933	0.00796423	0.288986	890.61	814.679	1476.41	953.986	900.671	1796.42
EIF4E1B	Eif4e1b	ENSMUSG00000074895	48.0065	-0.662282	-1.58258	0.00797902	0.288986	30.3995	31.0054	51.474	45.8302	58.7313	70.5989
GPR161	Gpr161	ENSMUSG00000040836	221.846	-0.324232	-1.252	0.00807823	0.292	211.154	178.478	201.435	251.989	230.77	257.25
CERS2	Cers2	ENSMUSG00000015714	1030.72	-0.172693	-1.12716	0.00812505	0.293112	944.484	997.425	962.496	1064.62	1048.52	1166.77
GRN	Grn	ENSMUSG00000034708	1504.51	0.154594	1.11311	0.00817835	0.293159	1653.79	1621.18	1481.51	1494.61	1377.15	1398.83
ADCY10	Adcy10	ENSMUSG00000026567	40.1763	-0.712694	-1.63886	0.0081845	0.293159	31.5282	30.0266	29.4707	42.6767	50.5031	56.8524
FAM189B	Fam189b	ENSMUSG00000032657	1345.46	0.188246	1.13938	0.00818801	0.293159	1466.23	1190.8	1648.74	1217.8	1157.75	1391.45
RSAD2	Rsad2	ENSMUSG00000020641	56.6522	-0.817026	-1.76177	0.0081906	0.293159	43.4808	40.8176	29.0441	55.5191	38.341	132.711
SEC11C	Sec11c	ENSMUSG00000024516	1298.59	-0.156611	-1.11467	0.00825132	0.294577	1249.78	1168.1	1264.93	1334.99	1320.15	1453.6
RAPGEF4	Rapgef4	ENSMUSG00000049044	19663	-0.125321	-1.09075	0.00827412	0.294577	19452.3	20591.7	16333.6	23565.9	20658.3	17375.9
FMO4	Fmo4	ENSMUSG00000026692	6.52366	-2.02182	-4.06097	0.00830873	0.294577	1.43821	6.47041	0.848164	10.6373	5.69597	14.0519
PRSS56	Prss56	ENSMUSG00000036480	7.94772	2.01882	4.05251	0.00830999	0.294577	6.73099	23.5497	6.13808	0.907246	2.09555	8.26476
ADAMTSL3	Adamtsl3	ENSMUSG00000070469	68.0214	0.628395	1.54584	0.0083109	0.294577	91.616	65.1693	91.5778	46.7453	70.4697	42.5506
SYT17	Syt17	ENSMUSG00000058420	817.617	0.191358	1.14184	0.00839734	0.297064	813.115	880.949	923.112	770.343	781.634	736.549
YBX2	Ybx2	ENSMUSG00000018554	149.326	0.389609	1.31004	0.00845142	0.297598	176.894	173.768	155.523	133.253	155.746	100.772
FAM78A	Fam78a	ENSMUSG00000050592	289.746	-0.325887	-1.25343	0.00845835	0.297598	235.335	257.027	276.869	355.592	356.37	257.282
GLTP	Gltp	ENSMUSG00000011884	817.116	-0.195949	-1.14548	0.00846185	0.297598	717.286	749.352	811.65	844.361	759.174	1020.87
RSBN1	Rsbn1	ENSMUSG00000044098	69.3752	0.650982	1.57024	0.00849676	0.297598	87.2855	47.7412	121.126	56.8857	35.3604	67.8526
FBXW2	Fbxw2	ENSMUSG00000035949	1821.57	0.143781	1.1048	0.00854124	0.297598	1963.76	1971.46	1802.25	1683.08	1818.89	1689.96
CASP8AP2	Casp8ap2	ENSMUSG00000028282	450.19	0.340376	1.26609	0.00854281	0.297598	714.584	420.05	374.943	476.048	430.834	284.681
RUNX1T1	Runx1t1	ENSMUSG00000006586	783.939	-0.230154	-1.17296	0.00855755	0.297598	549.871	729.572	879.032	718.423	742.015	1084.72
CTPS2	Ctps2	ENSMUSG00000031360	1114.69	-0.237406	-1.17887	0.00856693	0.297598	1089.07	1070.58	901.732	1083.41	1544.32	999.041
SNURF	Snurf	ENSMUSG00000102627	748.022	-0.236818	-1.17839	0.00856699	0.297598	756.978	722.968	557.111	1039.01	881.865	530.199
CNTD1	Cntd1	ENSMUSG00000078653	29.9518	-0.836743	-1.78601	0.00864046	0.298871	21.8901	16.2987	27.0019	41.9929	31.2655	41.2621
ZNF287	Zfp287	ENSMUSG00000005267	479.648	-0.255651	-1.19387	0.00865909	0.298871	381.99	373.614	570.021	470.506	524.723	557.034
ZFPM2	Zfpm2	ENSMUSG00000022306	499.412	-0.24538	-1.18541	0.00866126	0.298871	399.553	482.322	484.445	478.805	514.198	637.15
MS4A6E	Ms4a6b	ENSMUSG00000024677	49.3009	-0.812172	-1.75585	0.00867766	0.298872	29.7338	48.3606	23.5513	116.74	49.237	28.1822
PLEKHA1	Plekha1	ENSMUSG00000040268	2909.64	-0.147339	-1.10753	0.00875411	0.300371	2795.24	3104.29	2397.31	3028.55	3260.1	2872.35
MESD	Mesd	ENSMUSG00000038503	1161	-0.203123	-1.15119	0.00880655	0.301604	1148.12	1271.53	839.147	1247.85	1282.56	1176.78
CLEC6A	Clec4n	ENSMUSG00000023349	5.62787	2.11742	4.33916	0.00887618	0.303419	12.7213	7.76358	5.72368	2.60629	4.95233	0
PCCA	Pcca	ENSMUSG00000041650	568.162	0.217923	1.16306	0.0090013	0.307121	693.912	621.266	520.011	559.44	529.263	485.081
COL9A3	Col9a3	ENSMUSG00000027570	275.081	-0.325373	-1.25299	0.00905123	0.308183	297.445	214.377	221.599	342.406	314.68	259.977
TPRKB	Tprkb	ENSMUSG00000054226	1219.31	-0.164275	-1.1206	0.0090662	0.308183	1076.79	1154.48	1214.65	1264.57	1175.85	1429.55
NOS1	Nos1	ENSMUSG00000029361	1113.77	0.211599	1.15797	0.00917652	0.310789	1009.24	1327.77	1245.29	965.028	1002.55	1132.72
GSS	Gss	ENSMUSG00000027610	526.446	-0.216978	-1.1623	0.00926725	0.313267	514.31	492.243	454.48	598.114	543.941	555.589
IRAK4	Irak4	ENSMUSG00000059883	60.653	-0.572316	-1.48691	0.0093008	0.313288	53.8186	47.9415	43.9369	82.7634	78.0677	57.3901
TTC21A	Ttc21a	ENSMUSG00000032514	18.2613	-1.09529	-2.13656	0.00930218	0.313288	11.8686	10.2161	10.8163	19.081	15.8149	41.7711
KIF13A	Kif13a	ENSMUSG00000021375	865.841	-0.181495	-1.13406	0.00938261	0.315415	774.185	851.22	807.241	907.724	887.601	967.076
SRD5A3	Srd5a3	ENSMUSG00000029233	442.514	0.243167	1.18359	0.00946734	0.317095	487.994	410.507	542.064	371.089	399.993	443.439
SLC16A2	Slc16a2	ENSMUSG00000033965	1498.07	0.155179	1.11356	0.00953745	0.318428	1529.83	1503.91	1692.82	1260.49	1370.87	1630.49
ARC	Arc	ENSMUSG00000022602	16265.8	-0.107955	-1.0777	0.00956553	0.318428	14313.8	14375.7	18346.5	15074.7	16389.8	19094.4
KCNF1	Kcnf1	ENSMUSG00000051726	4559.81	0.146111	1.10658	0.0095944	0.318428	4687.31	5133.77	4539.8	4194.11	4886.46	3917.42
PRR15L	Prr15l	ENSMUSG00000047040	16.4331	-1.20658	-2.30789	0.00960828	0.318428	8.45804	3.19781	21.6364	14.1661	17.1923	33.9478
SLC9A2	Slc9a2	ENSMUSG00000026062	114.456	0.441406	1.35793	0.00961948	0.318428	141.347	138.918	114.665	92.353	88.8146	110.641
HPS5	Hps5	ENSMUSG00000014418	513.976	-0.242035	-1.18266	0.00962461	0.318428	481.021	574.636	363.075	626.544	561.149	477.43
SLC25A22	Slc25a22	ENSMUSG00000019082	6056.5	0.110921	1.07992	0.00965003	0.318428	5944	6108.18	6826.27	5824.47	5516	6120.05
AIFM2	Aifm2	ENSMUSG00000020085	158.52	0.401072	1.32049	0.00965842	0.318428	170.456	149.815	225.383	134.483	146.097	124.884
AKAP5	Akap5	ENSMUSG00000021057	3684.03	0.164044	1.12042	0.00966413	0.318428	4284.07	3804.82	3588.05	3266.01	3996.97	3164.26
SLC6A20	Slc6a20a	ENSMUSG00000036814	588.052	0.220594	1.16521	0.00974469	0.320504	594.063	693.11	611.366	573.976	514.02	541.778
ADAMTS17	Adamts17	ENSMUSG00000058145	176.273	-0.497936	-1.41219	0.00984062	0.321963	90.199	129.864	233.667	239.242	134.439	230.228
MKI67	Mki67	ENSMUSG00000031004	55.0183	-0.598186	-1.51381	0.00985844	0.321963	42.3135	44.2531	44.317	56.3248	67.497	75.404
TBX21	Tbx21	ENSMUSG00000001444	13.6362	3.29375	9.80658	0.00986122	0.321963	4.73514	61.0276	2.10813	0.913136	1.01734	12.0158
FPGT	Fpgt	ENSMUSG00000053870	538.313	0.228983	1.17201	0.00987725	0.321963	652.645	588.755	503.825	471.543	532.928	480.18
OBSCN	Obscn	ENSMUSG00000061462	225.44	-0.305495	-1.23584	0.00991834	0.322726	214.261	235.116	156.968	275.039	264.874	206.385
KRBA1	Krba1	ENSMUSG00000042810	1453.62	0.179712	1.13266	0.00999247	0.324346	1492	1520.09	1621.38	1505.6	1221.93	1360.72
ITGAD	Itgad	ENSMUSG00000070369	6.16486	-1.82227	-3.53636	0.0100037	0.324346	5.44545	2.42396	1.32541	9.88188	10.1815	7.73094
SERPINB5	Serpinb5	ENSMUSG00000067006	2.90793	2.93577	7.65163	0.0100541	0.325404	11.982	2.77816	1.09512	0.540681	1.05165	0
SPATA6L	4430402I18Rik	ENSMUSG00000064202	116.986	0.455054	1.37083	0.0101066	0.326524	143.797	123.827	137.49	112.985	75.2649	108.553
KMT2C	Kmt2c	ENSMUSG00000038056	3453.97	-0.132291	-1.09603	0.0101838	0.32799	3073.85	3300.14	3488.1	3319.76	3375.69	4166.28
AES	Aes	ENSMUSG00000054452	10008.7	0.115253	1.08317	0.0101879	0.32799	10182.3	9821.87	11237.1	9848.04	8909.28	10053.7
UBASH3A	Ubash3a	ENSMUSG00000042345	15.3537	1.21074	2.31457	0.0102425	0.328619	36.2415	17.5473	11.6078	7.25345	10.6921	8.78005
SELENOP	Selenop	ENSMUSG00000064373	4890.65	-0.120119	-1.08682	0.0102468	0.328619	4989.99	5283.82	3820.73	5312.43	5509.81	4427.14
HOMEZ	Homez	ENSMUSG00000057156	403.541	0.250258	1.18942	0.010267	0.328619	398.941	446.413	471.182	340.446	394.224	370.04
WDFY4	Wdfy4	ENSMUSG00000051506	120.406	0.651068	1.57033	0.0102839	0.328619	113.834	174.941	123.115	52.4747	68.502	189.568
CDH19	Cdh19	ENSMUSG00000047216	259.546	-0.295264	-1.22711	0.0103081	0.328619	235.177	280.811	184.154	300.614	320.973	235.548
SCN5A	Scn5a	ENSMUSG00000032511	32.2258	1.22895	2.34397	0.0103304	0.328619	16.3601	88.1182	24.5053	12.2832	12.4142	39.6738
PPIB	Ppib	ENSMUSG00000032383	1689.21	0.14526	1.10593	0.0103335	0.328619	1820.2	1931.43	1564.06	1781.93	1699.06	1338.6
PHF21A	Phf21a	ENSMUSG00000058318	1331.38	-0.249084	-1.18845	0.010437	0.331334	1167.18	1138.43	1342.19	1245.43	1793.85	1301.23
SPP1	Spp1	ENSMUSG00000029304	170.707	0.431088	1.34825	0.0104588	0.33145	200.564	267.532	126.798	137.34	149.747	142.258
RNF122	Rnf122	ENSMUSG00000039328	136.605	-0.41932	-1.3373	0.0105237	0.332603	124.023	134.748	92.3014	149.6	146.592	172.366
SYNGR1	Syngr1	ENSMUSG00000022415	18315.9	0.105712	1.07603	0.0105437	0.332603	18654.6	18786	19513.9	17861.7	18237.9	16841.2
PEX5L	Pex5l	ENSMUSG00000027674	5053.04	-0.148962	-1.10877	0.0105498	0.332603	5483.85	5006.72	3855.4	5409.41	6459.32	4103.55
RTN4RL2	Rtn4rl2	ENSMUSG00000050896	1312.28	0.145839	1.10637	0.0106079	0.333008	1354.39	1362.33	1419.26	1240.09	1220.93	1276.67
CNTNAP1	Cntnap1	ENSMUSG00000017167	8227.64	0.117896	1.08515	0.0106153	0.333008	8978.38	8148.39	8562.3	8244.72	7826.16	7605.88
DCUN1D1	Dcun1d1	ENSMUSG00000027708	1325	-0.212438	-1.15864	0.0106174	0.333008	1267.3	1397.07	1015.98	1313.56	1787.76	1168.3
CNTN6	Cntn6	ENSMUSG00000030092	413.903	0.251033	1.19006	0.0107229	0.335166	457.452	455.592	432.046	368.26	337.567	432.502
LAP3	Lap3	ENSMUSG00000039682	1033.33	-0.17949	-1.13248	0.0107811	0.336408	965.031	1054.65	888.221	1077.48	1078.76	1135.86
LIMD2	Limd2	ENSMUSG00000040699	1241.46	0.155518	1.11382	0.010874	0.338728	1243.03	1355.77	1325.13	1161.77	1144.51	1218.55
KLF16	Klf16	ENSMUSG00000035397	1324.98	0.14886	1.10869	0.010958	0.340694	1411.6	1376.57	1392.26	1308.45	1235.54	1225.47
SPAG17	Spag17	ENSMUSG00000027867	4.46527	-2.63257	-6.20132	0.0109745	0.340694	0.895283	0	2.0883	0.91201	2.73673	20.1593
GSG1L	Gsg1l	ENSMUSG00000046182	2968.42	0.139586	1.10159	0.011037	0.341648	3532.78	3170.52	2647.46	3038.06	2853.15	2568.55
ZSWIM9	Zswim9	ENSMUSG00000070814	484.665	-0.245351	-1.18538	0.0110482	0.341648	401.89	514.211	414.914	520.262	535.276	521.438
SGK1	Sgk1	ENSMUSG00000019970	1937.25	-0.203195	-1.15125	0.0110613	0.341648	1679.03	2136.24	1592.75	1913.2	2380.34	1921.91
COLEC12	Colec12	ENSMUSG00000036103	385.577	0.236119	1.17782	0.0111219	0.342936	451.01	456.893	343.779	398.785	366.209	296.786
ADAMTS19	Adamts19	ENSMUSG00000053441	15.3869	1.90829	3.75363	0.0111684	0.343647	1.90922	64.6954	6.45754	4.76423	2.95554	11.5393
STXBP4	Stxbp4	ENSMUSG00000020546	651.28	-0.229129	-1.17213	0.0111826	0.343647	560.468	600.688	619.625	609.823	611.105	905.971
DDX19A	Ddx19a	ENSMUSG00000015023	495.59	0.212079	1.15836	0.0112213	0.34394	527.392	543.838	524.551	463.258	484.954	429.55
CUL5	Cul5	ENSMUSG00000032030	1832.04	-0.143514	-1.10459	0.0112773	0.34414	1441.76	1325.69	2419.75	1467.58	1496.49	2840.99
NINJ2	Ninj2	ENSMUSG00000041377	36.9804	-0.742347	-1.6729	0.0112886	0.34414	27.6781	24.3213	28.4591	33.1738	38.6393	69.6107
DUSP19	Dusp19	ENSMUSG00000027001	334.211	-0.251811	-1.1907	0.0112929	0.34414	326.444	329.934	260.315	378.962	370.041	339.568
EFHD1	Efhd1	ENSMUSG00000026255	420.736	-0.248074	-1.18762	0.0113197	0.344383	374.432	427.998	351.363	461.587	428.829	480.208
HCK	Hck	ENSMUSG00000003283	53.3012	0.686558	1.60944	0.0113449	0.344575	85.9385	44.9123	66.9021	50.8615	38.2428	32.9501
VPS8	Vps8	ENSMUSG00000033653	1652.24	-0.135606	-1.09855	0.0113678	0.344698	1790.99	1836.93	1089.92	2014.74	2004.94	1175.93
UVSSA	Uvssa	ENSMUSG00000037355	360.279	0.338715	1.26463	0.0113898	0.344792	292.155	419.571	500.091	350.455	242.763	356.638
AMPD2	Ampd2	ENSMUSG00000027889	1767.78	0.146679	1.10702	0.0114302	0.345443	1815.6	1956.29	1800.49	1776.68	1609.13	1648.51
DNAJC1	Dnajc1	ENSMUSG00000026740	879.973	-0.181574	-1.13412	0.011567	0.348319	805.298	922.59	748.081	966.075	945.377	892.417
C21orf62	4932438H23Rik	ENSMUSG00000039851	24.6187	-0.923157	-1.89626	0.0115837	0.348319	22.6912	16.9466	11.6983	27.0228	29.0288	40.3246
FRMD8	Frmd8	ENSMUSG00000024816	482.608	-0.211747	-1.15809	0.0116198	0.348319	434.27	458.682	448.368	514.702	506.132	533.493
SYNC	Sync	ENSMUSG00000001333	31.0481	0.791677	1.73108	0.0116224	0.348319	43.0961	27.883	47.2739	21.4837	19.908	26.6438
STAC2	Stac2	ENSMUSG00000017400	4310.78	-0.113799	-1.08207	0.0116414	0.348319	4124.81	4357.98	3941.64	4616.88	4440.68	4382.69
ADGRG1	Adgrg1	ENSMUSG00000031785	1581.05	0.16644	1.12229	0.011658	0.348319	1687.68	1895.44	1441.73	1575.58	1453.91	1431.93
PRMT6	Prmt6	ENSMUSG00000049300	286.35	0.313813	1.24299	0.011659	0.348319	230.339	327.081	397.444	236.147	216.642	310.445
QKI	Qk	ENSMUSG00000062078	7463.61	-0.129571	-1.09397	0.0117313	0.349323	7312.7	8332.41	5803.95	8260.98	8203.77	6867.86
RPS6KA5	Rps6ka5	ENSMUSG00000021180	402.304	-0.236108	-1.17781	0.0117573	0.349323	380.374	383.832	344.214	410.463	453.454	441.49
VSIG10L	Vsig10l	ENSMUSG00000070604	69.932	0.522632	1.43657	0.0117691	0.349323	74.9935	69.6586	103.869	57.9122	48.6353	64.5232
ATN1	Atn1	ENSMUSG00000004263	6168.91	0.102744	1.07381	0.0118076	0.349695	6112.25	5862.94	7196.1	5583.81	5626.22	6632.13
WNT3	Wnt3	ENSMUSG00000000125	51.7316	-0.605954	-1.52199	0.01182	0.349695	35.9238	46.8499	40.1502	64.5751	57.3659	65.5245
SLC25A2	Slc25a2	ENSMUSG00000050304	3.25376	-2.67237	-6.37474	0.0118627	0.350289	1.87999	0.885407	0	9.49327	4.8652	2.39867
TPT1	Tpt1	ENSMUSG00000060126	9071.13	-0.123133	-1.0891	0.0119454	0.350289	9201.76	9055.87	7777.82	9342.56	10773.9	8274.82
PRG4	Prg4	ENSMUSG00000006014	293.393	0.345227	1.27035	0.0119819	0.350289	279.593	252.208	447.775	154.361	255.636	370.783
TENM4	Tenm4	ENSMUSG00000048078	4212.82	0.206087	1.15355	0.011993	0.350289	3660.56	5317.22	4564.33	3691.81	4156.3	3886.72
TRIP12	Trip12	ENSMUSG00000026219	5637.07	0.159843	1.11717	0.0119996	0.350289	5579.73	6442.96	5754.99	5690.09	5991.75	4362.88
IFIT2	Ifit2	ENSMUSG00000045932	302.667	-0.284412	-1.21791	0.012	0.350289	299.794	277.923	240.951	330.723	306.561	360.05
SMC4	Smc4	ENSMUSG00000034349	253.464	-0.320792	-1.24902	0.0120244	0.350289	140.062	184.752	339.26	176.121	203.256	477.33
HYAL2	Hyal2	ENSMUSG00000010047	182.184	0.498559	1.4128	0.0120491	0.350289	204.83	230.199	203.395	223.061	94.1131	137.505
ZNF616	Zfp979	ENSMUSG00000066000	23.4789	-0.993476	-1.99098	0.0120511	0.350289	12.9648	14.2716	13.9745	15.6326	21.5546	62.4753
TUBA1A	Tuba1a	ENSMUSG00000072235	25031.8	0.0907744	1.06494	0.0121176	0.35166	25617.4	26414.1	25425.9	24087.4	24273.7	24372.3
CLCC1	Clcc1	ENSMUSG00000027884	590.445	-0.206499	-1.15388	0.0121546	0.352176	590.641	533.702	519.718	622.737	697.495	578.376
RPRD1B	Rprd1b	ENSMUSG00000027651	727.01	0.186799	1.13824	0.0121973	0.352853	724.1	778.37	816.079	618.593	659.926	764.989
SQOR	Sqor	ENSMUSG00000005803	114.262	-0.413563	-1.33197	0.0122169	0.35286	110.445	103.973	80.1382	131.687	129.977	129.351
FUT7	Fut7	ENSMUSG00000036587	12.2085	1.72418	3.30393	0.0124933	0.359706	27.548	1.74507	21.1545	2.56816	1.9823	18.253
RSRP1	Rsrp1	ENSMUSG00000037266	9233.64	-0.120302	-1.08696	0.0126821	0.364482	8400.53	8431.24	9658.82	9383.07	8341.26	11186.9
GTF2E1	Gtf2e1	ENSMUSG00000022828	348.062	0.339106	1.26497	0.0127191	0.364482	340.55	527.76	305.536	291.584	312.729	310.213
ANKRD44	Ankrd44	ENSMUSG00000052331	471.052	-0.21091	-1.15742	0.0127452	0.364656	398.234	414.165	496.036	458.755	465.423	593.702
IL13RA2	Il13ra2	ENSMUSG00000031289	8.43056	1.72798	3.31264	0.0127937	0.365471	8.06526	25.0713	5.78805	4.1722	1.61963	5.8669
FEN1	Fen1	ENSMUSG00000024742	277.684	-0.297588	-1.22909	0.012825	0.365609	268.356	213.804	263.69	260.88	309.853	349.521
KLF9	Klf9	ENSMUSG00000033863	6221.31	-0.136605	-1.09932	0.0128586	0.365609	4710.26	4858.7	8136.98	4698.42	5607.53	9315.95
SPX	Spx	ENSMUSG00000071112	76.0968	-0.675336	-1.59697	0.0129222	0.366845	72.4453	64.2735	37.3768	99.5656	55.5288	127.391
BGN	Bgn	ENSMUSG00000031375	461.956	0.225722	1.16936	0.0129653	0.367295	481.283	526.982	484.241	432.299	392.62	454.308
THOC2	Thoc2	ENSMUSG00000037475	1996.26	-0.163655	-1.12012	0.0129783	0.367295	1499.66	1498.07	2551.59	1467.2	1650.56	3310.51
CRYBG2	Crybg2	ENSMUSG00000012123	86.3864	0.474003	1.38896	0.0130246	0.368036	70.59	72.0361	163.822	59.9117	53.6607	98.2979
RBM4B	Rbm4b	ENSMUSG00000033760	1160.34	-0.177524	-1.13094	0.0131655	0.37087	1048.33	1098.12	1120.06	1356.66	1117.85	1220.99
PCBP3	Pcbp3	ENSMUSG00000001120	1296.63	0.186505	1.138	0.0131871	0.370904	1218.88	1445.88	1452.76	1081.02	1093.03	1488.21
TSPAN8	Tspan8	ENSMUSG00000034127	15.4626	1.11764	2.16991	0.0132614	0.372284	28.9534	20.1452	14.3327	7.15447	13.2035	8.98641
PTGFRN	Ptgfrn	ENSMUSG00000027864	1617.56	0.158289	1.11596	0.0132856	0.372284	1948.77	1675.06	1485.43	1699.14	1651.87	1245.07
CD4	Cd4	ENSMUSG00000023274	50.3563	-0.68968	-1.61293	0.0133165	0.372284	42.8576	37.7712	32.4297	99.4903	47.2903	42.2986
MGAT5B	Mgat5b	ENSMUSG00000043857	2623.01	0.134344	1.09759	0.0133315	0.372284	3023.23	2680.74	2525.52	2681.99	2613.09	2213.52
MICAL1	Mical1	ENSMUSG00000019823	287.774	-0.376905	-1.29855	0.0133603	0.372284	289.28	264.271	192.638	306.491	259.85	414.114
OTOP2	Otop2	ENSMUSG00000050201	77.8248	0.534719	1.44866	0.0133846	0.372284	81.7519	108.779	85.6363	77.8816	49.1033	63.7964
ADO	Ado	ENSMUSG00000057134	1484.56	-0.137708	-1.10016	0.0134083	0.372284	1447.76	1427.85	1364.45	1590.65	1627.59	1449.08
NARFL	Narfl	ENSMUSG00000002280	550.017	-0.210198	-1.15685	0.0134197	0.372284	529.14	502.36	497.658	658.468	575.497	536.978
NR2F2	Nr2f2	ENSMUSG00000030551	250.624	0.27592	1.21077	0.01348	0.372512	244.524	255.75	324.148	205.824	215.004	258.494
PCDH9	Pcdh9	ENSMUSG00000055421	3937.39	-0.154227	-1.11283	0.0134874	0.372512	3363.92	3431.03	4330.09	3252.49	3981.83	5265.01
GNPAT	Gnpat	ENSMUSG00000031985	1363.4	0.193571	1.14359	0.0135698	0.373048	1811.89	1389.39	1156.15	1364.92	1488.22	969.849
NTN5	Ntn5	ENSMUSG00000070564	96.501	-0.488807	-1.40328	0.0136173	0.373791	98.4501	64.3208	76.1163	132.274	125.931	81.9137
TYRO3	Tyro3	ENSMUSG00000027298	8530.61	0.107061	1.07703	0.0136581	0.374347	9022.39	8939.37	8558.98	8337.25	8844.63	7481.02
BOK	Bok	ENSMUSG00000026278	855.37	0.222096	1.16643	0.0136885	0.374617	1019.68	811.209	933.55	884.932	704.366	778.487
DOCK5	Dock5	ENSMUSG00000044447	280.181	-0.291685	-1.22407	0.01371	0.374644	221.78	287.527	245.559	287.35	309.991	328.881
GDPD4	Gdpd4	ENSMUSG00000035582	3.30523	2.81622	7.04316	0.0138081	0.37537	1.02777	12.5342	3.6256	1.76252	0.881288	0
OAS1	Oas1g	ENSMUSG00000066861	8.6285	1.62147	3.07689	0.0138188	0.37537	23.1407	8.42683	8.76642	5.11396	1.36407	4.95899
CDK5RAP3	Cdk5rap3	ENSMUSG00000018669	581.505	0.22383	1.16783	0.0139054	0.376825	596.038	592.67	693.662	585.405	535.685	485.568
CIR1	Cir1	ENSMUSG00000041777	943.286	-0.172787	-1.12723	0.013918	0.376825	833.891	810.828	1005.31	843.25	930.445	1236
MX2	Mx2	ENSMUSG00000023341	40.9579	-0.870845	-1.82873	0.0140493	0.378991	35.7585	41.8663	12.6861	51.3574	34.5645	69.5149
TMEM132A	Tmem132a	ENSMUSG00000024736	7278.41	0.103773	1.07458	0.0140597	0.378991	7460.43	7836.83	7312.07	7336.69	7221.32	6503.14
CAPS2	Caps2	ENSMUSG00000035694	270.296	-0.308337	-1.23828	0.0140767	0.378991	172.157	206.802	350.827	208.325	278.726	404.937
LRRC8A	Lrrc8a	ENSMUSG00000007476	1255.98	0.173585	1.12786	0.0142456	0.382129	1307.99	1431.36	1255.44	1267.25	1074.42	1199.41
STRIP2	Strip2	ENSMUSG00000039629	792.411	0.179061	1.13215	0.014256	0.382129	815.165	782.397	931.506	723.756	757.33	744.313
PIGT	Pigt	ENSMUSG00000017721	2199.86	0.125504	1.09089	0.014471	0.386514	2255.99	2198.3	2436.38	2123.72	2067.24	2117.51
FAM57A	Fam57a	ENSMUSG00000069808	766.882	-0.171076	-1.1259	0.0145013	0.386514	703.237	699.615	758.483	765.111	776.897	897.95
MFN1	Mfn1	ENSMUSG00000027668	2158.03	-0.135472	-1.09845	0.0145074	0.386514	2132.15	2281.6	1753.74	2314.29	2560.11	1906.3
CFAP44	Cfap44	ENSMUSG00000071550	97.8228	0.548605	1.46267	0.0145304	0.386514	110.49	135.723	96.1711	55.3666	68.0405	121.145
SOX10	Sox10	ENSMUSG00000033006	846.858	-0.214586	-1.16037	0.0145467	0.386514	741.334	791.193	811.981	941.44	728.713	1066.48
NFIX	Nfix	ENSMUSG00000001911	9282.24	-0.092611	-1.0663	0.0145796	0.386824	7594.08	7705.86	11659	8233.45	8103.83	12397.2
MAPK15	Mapk15	ENSMUSG00000063704	16.8042	-1.10519	-2.15128	0.0146204	0.387345	4.51704	13.4685	14.2871	19.374	22.8211	26.3576
CDC42EP1	Cdc42ep1	ENSMUSG00000049521	393.203	-0.235843	-1.17759	0.0147455	0.390093	363.729	351.423	366.117	424.736	375.372	477.842
GPCPD1	Gpcpd1	ENSMUSG00000027346	3201.53	-0.127222	-1.09219	0.0147765	0.390284	3467.47	3204.25	2517.99	3427.54	3773.06	2818.88
CLEC16A	Clec16a	ENSMUSG00000068663	3049.89	0.135327	1.09834	0.0147955	0.390284	3196.41	2955.17	3436.56	2850.55	3030.92	2829.76
PCDH8	Pcdh8	ENSMUSG00000036422	672.347	0.203296	1.15133	0.0149454	0.393669	771.823	646.472	740.222	637.957	653.626	583.981
PADI2	Padi2	ENSMUSG00000028927	639.348	-0.192741	-1.14293	0.0150297	0.394651	532.913	609.507	648.572	648.518	678.438	718.142
TRPS1	Trps1	ENSMUSG00000038679	624.099	0.269354	1.20527	0.0150896	0.394942	787.339	519.71	744.34	541.114	600.444	551.649
TEAD1	Tead1	ENSMUSG00000055320	541.998	0.597041	1.51261	0.0152163	0.397365	479.911	684.118	792.774	405.742	554.059	335.387
KIF18A	Kif18a	ENSMUSG00000027115	47.3083	-0.625503	-1.54275	0.0153185	0.399462	34.8502	29.3048	48.3943	47.4681	62.9824	60.85
TSR1	Tsr1	ENSMUSG00000038335	1230.97	-0.153441	-1.11222	0.0155103	0.403887	1178.18	1136.18	1182.48	1220.06	1371.73	1297.2
CCDC42	Ccdc42	ENSMUSG00000045915	14.2971	1.16064	2.23557	0.0155727	0.404501	17.3486	21.6654	19.4726	9.35254	14.0841	3.85959
PPP1R10	Ppp1r10	ENSMUSG00000039220	1715.86	0.164383	1.12069	0.0155782	0.404501	1065.4	905.289	3330.56	842.187	817.955	3333.75
USP45	Usp45	ENSMUSG00000040455	1310.46	-0.188367	-1.13947	0.0156474	0.404636	1235.82	1217.91	1220.48	1234.91	1620.49	1333.13
NUP88	Nup88	ENSMUSG00000040667	1428.14	-0.136645	-1.09935	0.0156499	0.404636	1370.91	1350.5	1359.82	1522.03	1448.42	1517.13
CLN8	Cln8	ENSMUSG00000026317	711.364	0.218869	1.16382	0.0157248	0.405222	731.196	807.818	741.772	739.285	742.709	505.402
HLA-DMB	H2-DMb2	ENSMUSG00000037548	21.621	1.04352	2.06125	0.0157391	0.405222	19.9179	12.7341	60.4621	12.3516	13.2949	10.9654
VPS35L	9030624J02Rik	ENSMUSG00000030982	1271.21	-0.223183	-1.16731	0.0157886	0.405921	1213.37	1218.68	1078.27	1752.46	1190.23	1174.22
TMEM9	Tmem9	ENSMUSG00000026411	983.533	0.16304	1.11964	0.0158702	0.407047	1060.48	987.624	1064.12	878.059	877.129	1033.78
SIRT2	Sirt2	ENSMUSG00000015149	3274.85	-0.11772	-1.08502	0.0158769	0.407047	3123.78	3296.16	3005.69	3492.14	3311.97	3419.37
FOXD3	Foxd3	ENSMUSG00000067261	2.69417	3.62123	12.3055	0.0159269	0.407431	0	13.2893	1.94979	0.925954	0	0
SH3GLB1	Sh3glb1	ENSMUSG00000037062	1845.14	-0.137623	-1.10009	0.0159532	0.407431	1699.31	1770.53	1799.12	1774.17	1969.41	2058.31
PQLC3	Pqlc3	ENSMUSG00000045679	135.786	-0.398395	-1.31804	0.0159588	0.407431	132.988	113.75	103.937	127.722	158.452	177.867
JPT2	Jpt2	ENSMUSG00000024165	102.485	-0.411597	-1.33016	0.0160705	0.408332	87.6601	88.4376	87.4638	120.813	104.945	125.589
SNX25	Snx25	ENSMUSG00000038291	1030.58	-0.172412	-1.12694	0.0160836	0.408332	884.885	1048.03	975.167	1056.21	1124.43	1094.75
NOL7	Nol7	ENSMUSG00000063200	773.35	-0.187926	-1.13912	0.0161428	0.408891	623.039	587.266	938.872	692.001	612.508	1186.41
SIX1	Six1	ENSMUSG00000051367	10.6648	1.30648	2.47337	0.0162705	0.41136	7.53065	16.0358	21.4945	4.11838	4.33066	10.4785
MFN2	Mfn2	ENSMUSG00000029020	6370.15	0.10395	1.07471	0.016334	0.412393	6875.18	6539.62	6373.05	6430.8	6368.76	5633.5
CALB1	Calb1	ENSMUSG00000028222	3354.9	0.184667	1.13655	0.0163915	0.412648	3949	2907.55	3859.85	3212.15	3194.05	3006.78
HLA-DQB1	H2-Ab1	ENSMUSG00000073421	44.7545	0.632747	1.55051	0.0163929	0.412648	41.9754	58.6557	62.9212	37.3254	30.0444	37.605
MXD4	Mxd4	ENSMUSG00000037235	2334.4	0.133522	1.09697	0.0164119	0.412648	2346.3	2345.01	2635.15	2276.31	1987.31	2416.33
P3H3	P3h3	ENSMUSG00000023191	603.966	-0.188462	-1.13955	0.0164397	0.412734	525.187	565.449	599.605	606.846	598.063	728.648
SURF4	Surf4	ENSMUSG00000014867	1569.64	0.135518	1.09849	0.0164605	0.412734	1665.41	1683.9	1580.97	1585.85	1460.03	1441.67
WDR63	Wdr63	ENSMUSG00000043020	2.22997	-3.15952	-8.93535	0.0165123	0.413465	0	0	1.25952	1.7675	2.02895	8.32384
PAK6	Pak6	ENSMUSG00000074923	2645.79	0.138169	1.10051	0.016565	0.414217	2790.47	2619.42	2911.46	2703.3	2367.38	2482.73
RPS8	Rps8	ENSMUSG00000047675	5599.18	-0.14425	-1.10516	0.0166297	0.414617	3877.32	3671.22	8180	4357.91	3607.33	9901.3
NDE1	Nde1	ENSMUSG00000022678	394.767	-0.249596	-1.18887	0.0166334	0.414617	373.548	415.433	295.649	474.926	399.117	409.927
RNF38	Rnf38	ENSMUSG00000035696	2169.11	-0.171753	-1.12643	0.016653	0.414617	1698.78	1871.54	2555.55	1772.72	2283.69	2832.35
TRPM1	Trpm1	ENSMUSG00000030523	18.4823	-0.972189	-1.96181	0.0166745	0.414617	9.2815	8.28882	21.2707	18.7572	22.4921	30.8037
MAPK6	Mapk6	ENSMUSG00000042688	2211.14	-0.159538	-1.11693	0.0166946	0.414617	1949.98	2235.39	2078.85	2226.2	2619.61	2156.82
SLC24A4	Slc24a4	ENSMUSG00000041771	923.292	0.179433	1.13244	0.0167248	0.414803	1033.81	876.077	1028.68	846.616	787.599	966.969
ARID4B	Arid4b	ENSMUSG00000039219	2029.07	-0.164027	-1.12041	0.0167817	0.415649	1694.31	1879.93	2145.97	1734.7	2100.45	2619.08
GPR63	Gpr63	ENSMUSG00000040372	130.301	0.395054	1.31499	0.0168689	0.417243	131.378	164.02	147.49	112.92	134.894	91.1039
KIF13B	Kif13b	ENSMUSG00000060012	820.323	-0.168646	-1.124	0.0169188	0.417326	785.19	835.045	698.051	912.325	860.242	831.086
NCDN	Ncdn	ENSMUSG00000028833	26220.8	0.105355	1.07576	0.0169198	0.417326	28005.4	25209.8	28335.3	25721.6	24433.4	25619.2
TIMM17A	Timm17a	ENSMUSG00000062580	1728.83	0.136244	1.09904	0.0169409	0.417326	1892.62	1924.76	1616.03	1627.95	1812.09	1499.53
PCSK6	Pcsk6	ENSMUSG00000030513	485.818	-0.223061	-1.16721	0.016964	0.417334	435.087	530.259	381.608	576.702	525.421	465.835
SPAG9	Spag9	ENSMUSG00000020859	11857.9	-0.11121	-1.08013	0.0170613	0.418092	12021.4	12065.9	10158.2	11930.6	13227.6	11743.3
CCDC3	Ccdc3	ENSMUSG00000026676	307.726	0.28904	1.22183	0.0170619	0.418092	413.391	323.922	280.183	262.495	283.715	282.65
NSRP1	Nsrp1	ENSMUSG00000037958	617.476	-0.186916	-1.13833	0.0170933	0.418092	540.915	542.308	643.298	577.971	601.276	799.088
COBLL1	Cobll1	ENSMUSG00000034903	337.568	-0.34324	-1.2686	0.0171337	0.418092	243.619	318.749	322.17	472.273	400.496	268.1
GATA4	Gata4	ENSMUSG00000021944	15.3304	1.67051	3.18327	0.0171407	0.418092	16.9603	17.7128	27.8746	1.37146	26.4574	1.60563
MYH13	Myh13	ENSMUSG00000060180	18.808	0.974998	1.96564	0.0171543	0.418092	28.4223	15.0869	31.4059	10.8077	9.62349	17.502
TWIST2	Twist2	ENSMUSG00000007805	39.3949	0.657432	1.57727	0.0171731	0.418092	39.4698	40.185	66.5912	30.5509	26.81	32.7625
ATP9A	Atp9a	ENSMUSG00000027546	11195	0.176996	1.13053	0.0171962	0.418092	13688.1	10891.7	10755.4	11507.1	12607.6	7720.35
NXNL2	Nxnl2	ENSMUSG00000021396	3.02717	-2.60637	-6.08971	0.017201	0.418092	0.945051	1.78846	0	5.4788	4.04974	5.90094
KRT222	Krt222	ENSMUSG00000035849	1404.36	-0.146753	-1.10707	0.0172845	0.419437	1281.43	1233.58	1484.05	1305.14	1478.07	1643.86
DDN	Ddn	ENSMUSG00000059213	32326.8	0.0963379	1.06906	0.0173023	0.419437	34835.1	33284.1	32061.8	33478.4	31184.9	29116.3
HLA-A	H2-Bl	ENSMUSG00000073406	21.5122	-0.933356	-1.90971	0.0173546	0.419495	6.16671	10.7416	31.2817	21.4865	17.9074	41.4891
ZNF226	Zfp111	ENSMUSG00000087598	257.47	-0.299373	-1.23061	0.0173656	0.419495	222.702	246.904	220.782	233.613	299.433	321.385
KIAA0930	5031439G07Rik	ENSMUSG00000036046	4078.29	-0.130189	-1.09444	0.0173736	0.419495	3776.37	4440.4	3474.14	4408.4	4443.26	3927.19
ADSSL1	Adssl1	ENSMUSG00000011148	483.177	-0.199985	-1.14869	0.017454	0.420373	486.035	453.789	409.155	542.595	546.294	461.193
CA10	Car10	ENSMUSG00000056158	5053.36	0.108622	1.0782	0.0174561	0.420373	5107.31	4904.2	5715.46	4427.71	4815.73	5349.74
TBX22	Tbx22	ENSMUSG00000031241	20.7278	0.901336	1.8678	0.0174794	0.420381	31.0041	36.3047	14.7767	13.9325	17.8488	10.5002
EXOC1	Exoc1	ENSMUSG00000036435	1419.23	-0.132722	-1.09636	0.0176907	0.424903	1369.78	1394.67	1297.11	1510.7	1544.3	1398.82
LGALS12	Lgals12	ENSMUSG00000024972	19.5824	0.92092	1.89332	0.01775	0.425052	23.0327	29.0064	24.8887	15.5061	10.1483	14.9119
RGS9	Rgs9	ENSMUSG00000020599	392.972	-0.320036	-1.24836	0.0177541	0.425052	256.07	439.325	352.366	483.141	426.472	400.46
COL17A1	Col17a1	ENSMUSG00000025064	62.2267	0.802131	1.74367	0.0177668	0.425052	92.6923	85.0799	57.501	84.4108	17.9429	35.7335
E2F3	E2f3	ENSMUSG00000016477	910.955	0.232403	1.17479	0.0179023	0.427174	1075.67	749.315	1137.06	864.089	768.986	870.619
SLC30A3	Slc30a3	ENSMUSG00000029151	3826.2	0.134	1.09733	0.0180068	0.427589	4213.51	3672.68	4128.12	3859.94	3475.72	3607.22
SCD	Scd2	ENSMUSG00000025203	37617.5	-0.0993259	-1.07127	0.0180378	0.427589	35077.7	37682.2	36192.9	39538.9	37023.6	40189.6
ACSL6	Acsl6	ENSMUSG00000020333	6923.29	-0.0947942	-1.06791	0.0180473	0.427589	6817.31	7094.57	6171.79	7461.3	7477.85	6516.91
PKNOX2	Pknox2	ENSMUSG00000035934	1889.65	0.15374	1.11245	0.0180836	0.427589	1976.4	1688.44	2302.18	1530.03	1734.96	2105.92
KIAA0232	D5Ertd579e	ENSMUSG00000029190	3454.34	-0.140662	-1.10241	0.0181612	0.428868	3373.2	3722.98	2788.47	3635.63	3655.91	3549.85
VAT1L	Vat1l	ENSMUSG00000046844	1220.64	0.197962	1.14708	0.018188	0.428945	1247.23	1242.05	1427.61	988.389	1315.2	1103.33
RGSL1	Rgsl1	ENSMUSG00000042641	112.962	-0.409957	-1.32865	0.0182395	0.429605	91.8854	82.0898	119.982	127.324	136.725	119.769
NUMBL	Numbl	ENSMUSG00000063160	3960.7	0.107433	1.07731	0.0182775	0.429945	4057.75	4177.97	4088.67	3978.47	3738.88	3722.47
HEXIM2	Hexim2	ENSMUSG00000043372	146.499	-0.339144	-1.26501	0.0183411	0.43004	140.037	143.489	104.392	191.398	169.605	130.076
PSMA7	Psma7	ENSMUSG00000027566	2008.09	-0.124269	-1.08996	0.0183522	0.43004	1699.17	1572.73	2491.94	1778.27	1781.65	2724.76
GALNT14	Galnt14	ENSMUSG00000024064	553.061	-0.297596	-1.22909	0.0183941	0.43047	540.35	470.864	469.461	834.736	499.465	503.489
PTPRJ	Ptprj	ENSMUSG00000025314	4479.07	0.128173	1.09291	0.0184962	0.431392	4737.35	5127.74	4106.46	4703.67	4868.25	3330.95
SLC22A6	Slc22a6	ENSMUSG00000024650	242.436	0.283596	1.21722	0.0185045	0.431392	261.235	279.894	257.103	253.586	207.044	195.754
ASIC4	Asic4	ENSMUSG00000033007	219.836	0.315757	1.24466	0.0186001	0.43307	252.084	253.445	223.641	195.732	163.29	230.823
KCNJ10	Kcnj10	ENSMUSG00000044708	6005.65	-0.116899	-1.0844	0.0186354	0.433337	5875.16	6570.51	4864.59	6828.33	6392.9	5502.41
DNAJC21	Dnajc21	ENSMUSG00000044224	1489.84	-0.139104	-1.10122	0.0186828	0.433337	1263.29	1179.69	1822.41	1324.89	1420.65	1928.08
SHF	Shf	ENSMUSG00000033256	685.921	0.215608	1.16119	0.0187085	0.433383	764.849	615.853	836.098	637.318	653.814	607.594
GLS2	Gls2	ENSMUSG00000044005	869.868	-0.171266	-1.12605	0.0187439	0.433653	784.353	774.618	900.002	956.523	910.099	893.613
SLC7A4	Slc7a4	ENSMUSG00000022756	1632.26	0.131457	1.0954	0.0187905	0.43418	1660.49	1769.69	1689.47	1603.82	1520.22	1549.87
DGKZ	Dgkz	ENSMUSG00000040479	19397.8	0.152372	1.1114	0.0190968	0.440699	21101.7	20345.3	19814.4	21360.9	16066.8	17697.6
MAP9	Map9	ENSMUSG00000033900	4937.37	0.170401	1.12537	0.0191295	0.440897	4450.82	3788.4	7500.2	4246.84	3221.17	6416.79
PMS2	Pms2	ENSMUSG00000079109	527.569	-0.208653	-1.15561	0.0192738	0.443662	448.738	477.154	545.397	588.603	569.001	536.519
OLIG1	Olig1	ENSMUSG00000046160	1908.49	-0.145445	-1.10607	0.0195562	0.449595	1719.41	1800.29	1921	2154.05	1830.84	2025.36
FRMPD1	Frmpd1	ENSMUSG00000035615	342.718	-0.274198	-1.20932	0.0195838	0.449663	343.459	329.572	257.727	471.64	331.454	322.458
HMGXB4	Hmgxb4	ENSMUSG00000034518	426.757	0.205115	1.15278	0.0197648	0.452022	432.08	432.957	507.421	384.395	382.608	421.081
ARPC4	Arpc4	ENSMUSG00000079426	891.929	-0.164887	-1.12108	0.0197869	0.452022	723.408	715.57	1082.58	857.653	747.284	1225.08
C11orf68	AI837181	ENSMUSG00000047423	1154.08	0.156092	1.11426	0.0197988	0.452022	1153.88	1157.63	1343.41	1141.76	1038.04	1089.78
APEH	Apeh	ENSMUSG00000032590	324.747	0.247488	1.18714	0.0198103	0.452022	355.009	402.973	300.33	287.475	323.898	278.799
SMIM7	Smim7	ENSMUSG00000044600	1827.03	0.131467	1.09541	0.0198983	0.453101	1973.37	2022.97	1732	1741.31	1938.93	1553.61
YY2	Yy2	ENSMUSG00000091736	26.8722	-1.03155	-2.04422	0.0199451	0.453354	37.2677	29.2871	0	37.3761	41.495	15.8071
NUMB	Numb	ENSMUSG00000021224	1535.96	0.129956	1.09426	0.0199681	0.453354	1605.91	1689.5	1519.52	1477.76	1539.11	1383.95
VWF	Vwf	ENSMUSG00000001930	806.4	0.684077	1.60667	0.0200813	0.455359	1043.22	982.663	856.913	532.352	376.253	1047.01
CCDC82	Ccdc82	ENSMUSG00000079084	383.779	-0.248691	-1.18813	0.0202868	0.459228	318.913	385.767	347.603	369.658	463.198	417.533
PAGR1	Gm42742	ENSMUSG00000107068	3118.86	-0.122579	-1.08868	0.0203515	0.459228	2881.79	3104.53	2967.07	3256.3	3037.09	3466.4
NIPAL4	Nipal4	ENSMUSG00000020411	110.026	-0.414533	-1.33287	0.0203599	0.459228	88.6612	105.315	87.753	130.47	101.77	146.185
ZNF362	Zfp362	ENSMUSG00000028799	821.605	0.185652	1.13733	0.020366	0.459228	777.481	805.511	1031.58	607.184	750.549	957.325
SPAG1	Spag1	ENSMUSG00000037617	359.267	-0.239122	-1.18027	0.0203964	0.459228	271.421	297.876	417.893	301.77	367.465	499.178
DOCK10	Dock10	ENSMUSG00000038608	1350.96	-0.179162	-1.13223	0.0204029	0.459228	663.658	875.906	2245.54	871.7	853.796	2595.14
CCDC191	Ccdc191	ENSMUSG00000022701	231.713	-0.321585	-1.2497	0.0204621	0.459952	197.577	196.476	213.08	229.996	191.608	361.541
PDE2A	Gm45837	ENSMUSG00000030653	12429.3	0.0872283	1.06233	0.0204854	0.459952	13033.7	13025.2	12344.2	12359	12539	11274.9
LOXL3	Loxl3	ENSMUSG00000000693	105.663	0.416244	1.33445	0.020524	0.460193	150.468	115.091	97.6962	107.49	84.729	78.5054
FOS	Fos	ENSMUSG00000021250	2788.05	-0.148234	-1.10821	0.0205522	0.460193	2264.49	1844.11	3885.71	2312.78	2407.76	4013.44
ADGRE1	Adgre1	ENSMUSG00000004730	158.694	0.327873	1.25516	0.0205718	0.460193	190.787	185.49	152.889	168.398	141.587	113.014
UNC119B	Unc119b	ENSMUSG00000046562	731.404	0.174201	1.12834	0.020654	0.461466	755.383	793.693	777.015	742.367	690.899	629.066
ZNF777	Zfp777	ENSMUSG00000071477	796.22	-0.22015	-1.16485	0.0207192	0.46166	772.683	655.627	774.612	802.62	1015.79	755.986
SLC25A44	Slc25a44	ENSMUSG00000050144	3013.37	-0.114922	-1.08292	0.0207273	0.46166	2491.87	2543.67	3663.78	2654.57	2889.7	3836.62
SLC38A7	Slc38a7	ENSMUSG00000036534	877.35	0.187624	1.13889	0.0207386	0.46166	904.765	879.693	1019.86	886.01	841.849	731.929
GSR	Gsr	ENSMUSG00000031584	565.193	-0.188945	-1.13993	0.0208205	0.461883	534.096	574.89	476.525	607.255	603.643	594.748
RAP1A	Rap1a	ENSMUSG00000068798	991.583	-0.154995	-1.11342	0.0208222	0.461883	955.742	1057.18	805.201	1105.8	1083.63	941.948
CADM3	Cadm3	ENSMUSG00000005338	14681.5	0.105287	1.07571	0.0208245	0.461883	16049.3	14499.1	15082.5	14379.6	14833.4	13244.9
CORIN	Corin	ENSMUSG00000005220	11.0784	1.24142	2.36432	0.0208634	0.461954	16.1137	12.4012	17.4305	2.77076	7.03131	10.723
SAMD4A	Samd4	ENSMUSG00000021838	1274.09	0.157632	1.11545	0.0208937	0.461954	1417.71	1256.25	1353.15	1252.15	1282.71	1082.56
C3orf62	1700102P08Rik	ENSMUSG00000032611	24.5962	-0.909544	-1.87845	0.0209036	0.461954	22.0724	22.8327	8.04285	31.2809	23.7439	39.6046
SCX	Scx	ENSMUSG00000034161	69.433	0.470758	1.38584	0.0209901	0.462796	78.1235	79.1917	84.7819	58.5908	59.2749	56.635
SNHG11	Snhg11	ENSMUSG00000044349	79076.7	-0.0856491	-1.06117	0.0210791	0.464147	73397.4	73762.5	82709.5	76751.5	75476.7	92362.7
TNRC6A	Tnrc6a	ENSMUSG00000052707	2831.42	-0.10844	-1.07806	0.0212282	0.466868	2512.3	2599	3055.88	2699.73	2736.64	3384.96
C2orf72	2810459M11Rik	ENSMUSG00000026227	305.762	0.26472	1.2014	0.021289	0.467198	305.845	353.421	340.874	321.175	269.573	243.686
MAK	Mak	ENSMUSG00000021363	108.75	-0.389677	-1.3101	0.0212945	0.467198	77.7208	82.6607	124.376	104.425	121.409	141.908
WDR81	Wdr81	ENSMUSG00000045374	800.496	0.193847	1.14381	0.0213261	0.467228	1048.88	812.728	705.792	815.518	786.803	633.256
TNFRSF11B	Tnfrsf11b	ENSMUSG00000063727	56.9579	0.556481	1.47068	0.0213552	0.467228	82.6498	61.1302	59.835	38.1027	56.1946	43.8353
NAP1L5	Nap1l5	ENSMUSG00000055430	7824.59	-0.101893	-1.07318	0.0213726	0.467228	7613.43	7542.55	7478.6	8067.17	8663.76	7582.02
TSPAN7	Tspan7	ENSMUSG00000058254	29839.5	0.103113	1.07409	0.0214122	0.467534	32565.7	29405.4	30741.4	30193	27981.3	28150.1
GATA2	Gata2	ENSMUSG00000015053	133.056	-0.368522	-1.29103	0.0214629	0.467734	110.422	116.261	121.123	135.17	179.148	136.211
RWDD2A	Rwdd2a	ENSMUSG00000032417	382.575	-0.212799	-1.15893	0.0214921	0.467734	335.123	336.248	393.316	395.862	403.865	431.036
RUFY2	Rufy2	ENSMUSG00000020070	2822.21	-0.127932	-1.09273	0.0214982	0.467734	2542.12	2732.28	2818.54	2794.86	3135.87	2909.57
TSPAN4	Tspan4	ENSMUSG00000025511	236.095	0.297176	1.22874	0.0215373	0.468027	265.992	206.029	301.318	173.844	179.666	289.723
TOM1L2	Tom1l2	ENSMUSG00000000538	8764.35	0.151608	1.11081	0.021641	0.469204	9221.95	8664.28	9773.22	9571.77	7820.5	7534.4
USP24	Usp24	ENSMUSG00000028514	3026.5	-0.145105	-1.10581	0.0216429	0.469204	2587.47	2961.28	3080.47	2921.09	3421.01	3187.7
JUN	Jun	ENSMUSG00000052684	1330.75	-0.143253	-1.10439	0.0217339	0.469961	1127.09	1017.45	1650.45	1230.84	1137.31	1821.37
TMEM255A	Tmem255a	ENSMUSG00000036502	237.548	0.328193	1.25544	0.0217399	0.469961	250.894	317.089	223.879	213.867	177.318	242.242
PDE6C	Pde6c	ENSMUSG00000024992	14.0763	1.09528	2.13655	0.0217737	0.469961	24.5629	12.1012	19.4107	6.69459	6.80869	14.8795
TUBA1B	Tuba1b	ENSMUSG00000023004	17371.1	0.0842992	1.06017	0.0218003	0.469961	18098.9	17535.1	17999.6	16567.1	16885.8	17140.2
MTF2	Mtf2	ENSMUSG00000029267	1630.76	-0.126211	-1.09142	0.0218175	0.469961	1461.54	1477.79	1737.92	1544.4	1650.52	1912.41
DEPDC1	Depdc1a	ENSMUSG00000028175	2.74972	2.70186	6.5064	0.0218409	0.469961	5.7634	6.56849	2.08363	1.04213	0	1.04069
PNPLA1	Pnpla1	ENSMUSG00000043286	112.601	-0.38957	-1.31	0.0220614	0.47298	92.6588	86.7377	113.755	137.436	103.504	141.511
TPRN	Tprn	ENSMUSG00000048707	345.431	-0.249352	-1.18867	0.0221007	0.47298	301.25	308.504	337.275	430.332	347.573	347.652
CDH7	Cdh7	ENSMUSG00000026312	655.932	0.235479	1.1773	0.0221021	0.47298	769.263	599.028	758.988	579.62	698.215	530.481
ZHX2	Zhx2	ENSMUSG00000071757	393.78	0.216837	1.16218	0.0222414	0.475404	423.404	445.624	399.866	398.208	390.464	305.116
PAQR7	Paqr7	ENSMUSG00000037348	1831.57	0.125069	1.09056	0.0222803	0.475678	1861.21	1926.8	1945.67	1821.99	1758.84	1674.92
C3	C3	ENSMUSG00000024164	11.5487	1.15677	2.22958	0.02233	0.475815	15.6569	10.8068	21.8371	4.98185	7.91661	8.09319
LGALS3BP	Lgals3bp	ENSMUSG00000033880	348.289	0.258392	1.19614	0.0223421	0.475815	409.781	371.6	354.038	329.695	266.32	358.299
DLAT	Dlat	ENSMUSG00000000168	2196.11	-0.128937	-1.09349	0.0223782	0.475815	2057.5	2254.61	1980.26	2261.71	2497.07	2125.53
CHST15	Chst15	ENSMUSG00000030930	1195.28	0.157834	1.11561	0.0224342	0.475815	1173.65	1230.72	1382.16	1189.03	1117.97	1078.18
KCNK9	Kcnk9	ENSMUSG00000036760	570.426	0.185866	1.1375	0.0224816	0.475815	596.624	554.486	673.46	528.035	527.876	542.077
BPTF	Bptf	ENSMUSG00000040481	3846.7	-0.123548	-1.08941	0.0224975	0.475815	3410.53	3998.81	3637.03	4051.19	4011.83	3970.81
MAP2K1	Map2k1	ENSMUSG00000004936	6292.06	0.107179	1.07712	0.0225115	0.475815	6951.34	6289.44	6336.83	5948.07	6318.27	5908.42
CCDC59	Ccdc59	ENSMUSG00000019897	712.511	-0.186155	-1.13773	0.0225189	0.475815	523.086	555.634	893.386	541.039	609.486	1152.44
CNTLN	Cntln	ENSMUSG00000038070	567.53	-0.192054	-1.14239	0.0225564	0.475815	608.794	554.787	419.636	648.382	725.584	447.994
ACKR4	Ackr4	ENSMUSG00000079355	10.4682	-1.22255	-2.33359	0.0225885	0.475815	7.90256	4.28584	6.42401	19.5049	12.9841	11.7078
PDAP1	Pdap1	ENSMUSG00000029623	3202.19	-0.119631	-1.08646	0.0226554	0.475815	2335.3	2367.83	4461.78	2655.44	2351.48	5041.29
U2AF1L4	U2af1l4	ENSMUSG00000078765	844.513	-0.169399	-1.12459	0.0226754	0.475815	818.604	761.306	800.899	887.689	804.828	993.752
ISPD	Ispd	ENSMUSG00000043153	158.871	-0.326453	-1.25393	0.0227035	0.475815	164.332	134.215	124.832	174.548	183.152	172.149
MAD2L2	Mad2l2	ENSMUSG00000029003	149.885	0.342087	1.26759	0.022708	0.475815	187.094	144.209	170.631	124.716	126.239	146.42
PDXDC1	Pdxdc1	ENSMUSG00000022680	2464.55	0.131324	1.0953	0.0227124	0.475815	2538.87	2948.28	2244.93	2557.46	2427.17	2070.62
RGMB	Rgmb	ENSMUSG00000048027	1131.52	0.14465	1.10546	0.0227212	0.475815	1245.51	1145.18	1173.9	1123.93	1077.79	1022.79
EPHA4	Epha4	ENSMUSG00000026235	6763.35	0.624647	1.54183	0.0227299	0.475815	5824.43	10139.3	8168.72	6917.42	6308.54	3221.67
RPL38	Rpl38	ENSMUSG00000057322	2451.12	-0.165712	-1.12172	0.0228084	0.476521	2047.97	1917.14	2941.06	2469.41	1871.17	3459.95
KLHDC7A	Klhdc7a	ENSMUSG00000078234	490.537	-0.209927	-1.15663	0.0228158	0.476521	479.817	540.092	349.845	592.643	527.116	453.709
AK5	Ak5	ENSMUSG00000039058	4737.78	0.106283	1.07645	0.0229533	0.477352	5072.7	4993.42	4654.39	4695.26	4970.15	4040.73
KRAS	Kras	ENSMUSG00000030265	3453.65	-0.122244	-1.08843	0.0229556	0.477352	3503.51	3292.58	3129.38	3383.63	3772.42	3640.4
PACS1	Pacs1	ENSMUSG00000024855	2975.47	0.114254	1.08242	0.0229833	0.477352	3092.27	2936.1	3256.1	2912.35	2852.23	2803.78
OPHN1	Ophn1	ENSMUSG00000031214	1429.2	0.143945	1.10492	0.0229863	0.477352	1439.97	1400.39	1669.34	1385.61	1342.06	1337.85
ARHGDIA	Arhgdia	ENSMUSG00000025132	7352.54	0.0993288	1.07127	0.0230463	0.478055	7744.68	7516.39	7553.69	7518.57	6966.27	6815.66
DNAH17	Dnah17	ENSMUSG00000033987	111.4	-0.381378	-1.30259	0.0230752	0.47811	86.6152	89.4623	116.342	126.996	126.068	122.914
JPH4	Jph4	ENSMUSG00000022208	9670.28	0.0893453	1.06389	0.02313	0.47822	9872.79	9809.06	10230.5	9557.97	9118.52	9432.91
ADAMTS20	Adamts20	ENSMUSG00000022449	460.735	-0.194015	-1.14394	0.0231472	0.47822	452.754	435.808	401.019	518.48	494.404	461.947
SETX	Setx	ENSMUSG00000043535	2360.08	-0.12669	-1.09179	0.0231632	0.47822	2135.55	2200.45	2409.47	2189.87	2313.1	2912.02
TBXAS1	Tbxas1	ENSMUSG00000029925	129.886	-0.348469	-1.27321	0.0231853	0.47822	118.391	114.445	109.695	163.789	150.079	122.914
PRICKLE1	Prickle1	ENSMUSG00000036158	2655.26	-0.108788	-1.07832	0.0232476	0.478964	2613.44	2656.2	2393.39	2816.6	2934.3	2517.63
TMEM131L	Tmem131l	ENSMUSG00000033767	554.534	0.214066	1.15995	0.023302	0.479544	644.729	560.697	580.404	464.295	588.337	488.743
POF1B	Pof1b	ENSMUSG00000034607	12.7175	-1.10069	-2.14457	0.0234135	0.481295	10.0361	6.54936	7.27996	22.7559	18.4988	11.185
NCAN	Ncan	ENSMUSG00000002341	8356.28	0.106689	1.07675	0.0235401	0.482922	8630.71	9532.04	7835.37	8748.95	8074.74	7315.87
CR1L	Cr1l	ENSMUSG00000016481	707.964	-0.180261	-1.13309	0.0235455	0.482922	665.77	646.491	678.064	820.437	685.059	751.964
FXR1	Fxr1	ENSMUSG00000027680	1607.68	-0.131704	-1.09559	0.0236781	0.485095	1427.89	1505.95	1661.13	1506.9	1614.09	1930.14
CD82	Cd82	ENSMUSG00000027215	286.682	-0.281553	-1.2155	0.0238308	0.487677	204.197	280.974	294.244	326.69	301.249	312.736
ZNF266	Zfp266	ENSMUSG00000060510	1137.64	-0.137739	-1.10018	0.0239311	0.488696	1097.27	1145.84	1007.44	1201.34	1248.65	1125.29
METTL21C	Mettl21c	ENSMUSG00000047343	8.28285	-1.5183	-2.86453	0.0239874	0.488696	1.06462	3.00266	9.08227	10.2236	2.69471	23.6292
KIAA1551	2810474O19Rik	ENSMUSG00000032712	401.631	-0.271933	-1.20742	0.0239877	0.488696	267.83	403.161	415.079	363.458	400.55	559.711
CEP57L1	Cep57l1	ENSMUSG00000019813	202.591	-0.399166	-1.31875	0.0240038	0.488696	138.25	205.044	179.972	157.61	288.057	246.611
ITGA8	Itga8	ENSMUSG00000026768	175.779	0.338951	1.26484	0.0240164	0.488696	183.131	216.086	184.488	184.156	180.528	106.284
TSC22D3	Tsc22d3	ENSMUSG00000031431	1878.15	-0.150026	-1.10959	0.0240413	0.488696	1751.44	2067.58	1526.81	1952.01	2221.54	1749.5
ALDH6A1	Aldh6a1	ENSMUSG00000021238	1517.5	-0.127538	-1.09243	0.0241513	0.490386	1447.37	1504.74	1398.85	1590.29	1555.72	1608.05
KCP	Kcp	ENSMUSG00000059022	91.174	0.404738	1.32385	0.0242878	0.492063	108.511	96.0325	107.319	78.9534	75.9633	80.2648
APOB	Apob	ENSMUSG00000020609	2.62211	-3.14555	-8.84924	0.0243493	0.492763	0	0	0.558189	12.4109	0	2.76358
SVIP	Svip	ENSMUSG00000074093	1330.31	-0.135072	-1.09815	0.024398	0.49277	1390.77	1265.2	1149.12	1461.65	1441.97	1273.12
POC1B	Poc1b	ENSMUSG00000019952	180.492	-0.337473	-1.26354	0.0244617	0.49277	157.24	166.701	149.006	172.872	172.641	264.49
ACOT9	Acot10	ENSMUSG00000047565	5.05672	1.83582	3.56975	0.0244675	0.49277	5.68808	4.48123	14.181	1.93701	2.90083	1.1521
PAM	Pam	ENSMUSG00000026335	6115.51	0.113594	1.08192	0.0244846	0.49277	6686.94	6584.29	5749.28	6075.53	6728.34	4868.66
LRBA	Lrba	ENSMUSG00000028080	994.715	0.151685	1.11087	0.0245399	0.493338	1101.89	998.239	1041.14	903.132	970.546	953.343
RALGAPB	Ralgapb	ENSMUSG00000027652	4279.07	-0.11473	-1.08277	0.0246367	0.494287	3681.23	3991.56	4662.67	4425.44	3977.06	4936.47
IPMK	Ipmk	ENSMUSG00000060733	1023.51	-0.157022	-1.11498	0.0246412	0.494287	898.87	986.74	1008.79	979.027	1017.66	1249.98
SGPP2	Sgpp2	ENSMUSG00000032908	510.284	-0.189033	-1.14	0.0247275	0.494639	528.738	485.281	416.323	603.587	561.453	466.32
HNRNPH1	Hnrnph1	ENSMUSG00000007850	6249.75	-0.110534	-1.07963	0.0247401	0.494639	5991.48	6680.49	5367.47	6503.63	7041.85	5913.55
HR	Hr	ENSMUSG00000022096	1483.87	-0.137789	-1.10022	0.0247921	0.494725	1578.45	1525.43	1127.85	1632.83	1843.59	1195.06
GFOD2	Gfod2	ENSMUSG00000013150	581.713	0.177407	1.13085	0.0248028	0.494725	629.272	673.619	550.425	581.844	552.258	502.864
NECAB2	Necab2	ENSMUSG00000031837	583.057	0.210925	1.15743	0.0248257	0.494725	601.724	750.156	528.381	588.444	521.465	508.17
UBAP2	Ubap2	ENSMUSG00000028433	1632.67	0.531943	1.44588	0.0249487	0.496533	1459.45	1269.5	2623	873.102	609.599	2961.36
KCNT1	Kcnt1	ENSMUSG00000058740	4706.43	-0.100702	-1.07229	0.0249775	0.496533	4654.39	4586.33	4376.01	5170.28	5040.63	4410.95
ZNF559-ZNF177	Gm14296	ENSMUSG00000074527	1304.31	-0.136875	-1.09952	0.024998	0.496533	1260.62	1199.8	1267.67	1301.04	1426.88	1369.83
ENPP6	Enpp6	ENSMUSG00000038173	144.917	-0.397054	-1.31682	0.0250392	0.496811	92.9112	155.029	125.471	135.494	165.503	195.094
AKAP9	Akap9	ENSMUSG00000040407	2552.86	-0.127185	-1.09216	0.025155	0.498566	2296.57	2409.81	2601.89	2333.56	2643.08	3032.25
PIEZO1	Piezo1	ENSMUSG00000014444	367.579	0.288176	1.2211	0.0251854	0.498627	434.243	425.975	349.605	446.402	274.877	274.372
GDPD2	Gdpd2	ENSMUSG00000019359	92.7835	-0.535789	-1.44974	0.0253021	0.500303	96.6044	89.1754	45.8703	76.5892	121.839	126.622
EFNA5	Efna5	ENSMUSG00000048915	779.07	-0.179931	-1.13283	0.0253248	0.500303	711.623	611.028	873.427	707.714	821.084	949.542
CASK	Cask	ENSMUSG00000031012	2711.45	0.117375	1.08476	0.0253715	0.500683	2904.23	2828.23	2726.67	2601.2	2841.71	2366.68
RPL35	Rpl35	ENSMUSG00000062997	1638.83	-0.136655	-1.09935	0.0254157	0.501014	1593.3	1458.05	1621.27	1623.19	1575.11	1962.05
SFRP5	Sfrp5	ENSMUSG00000018822	6.6493	-1.52338	-2.87464	0.0255081	0.502292	3.82025	2.71402	3.10447	6.36588	7.23684	16.6543
COL24A1	Col24a1	ENSMUSG00000028197	201.039	-0.321583	-1.2497	0.0256251	0.504052	171.283	234.635	133.162	218.107	246.439	202.609
GRASP	Grasp	ENSMUSG00000000531	1764.77	0.119896	1.08666	0.0257059	0.505097	1661.5	1634.37	2207.7	1456.53	1520.57	2107.94
PRICKLE2	Prickle2	ENSMUSG00000030020	6279.5	0.14542	1.10605	0.0257483	0.505387	6463.78	6952.63	6229.88	6665.65	6809.26	4555.8
IQCH	Iqch	ENSMUSG00000037801	25.2737	0.787098	1.7256	0.0258243	0.506031	42.9025	29.5764	23.379	16.3988	26.1085	13.2769
FBXW5	Fbxw5	ENSMUSG00000015095	2479.38	0.118144	1.08534	0.0258366	0.506031	2585.76	2514.66	2643.09	2514.29	2356.41	2262.07
MRPL19	Mrpl19	ENSMUSG00000030045	706.165	0.168395	1.12381	0.0259051	0.506616	742.228	755.46	744.223	624.641	711.304	659.133
NMNAT3	Nmnat3	ENSMUSG00000032456	53.2774	-0.576328	-1.49105	0.025922	0.506616	43.1058	28.7561	59.1843	71.8901	50.2207	66.5074
GALM	Galm	ENSMUSG00000035473	41.3913	0.59475	1.51021	0.0259672	0.506958	49.0853	42.5364	58.2754	33.3137	33.9769	31.1599
TM2D2	Tm2d2	ENSMUSG00000031556	1006.03	0.160722	1.11785	0.0261401	0.509788	1040.72	1007.91	1139.78	946.108	1016.04	885.609
IL17RB	Il17rb	ENSMUSG00000015966	35.3613	-0.690889	-1.61428	0.0262222	0.510392	22.0638	38.1135	21.3351	47.8098	35.7392	47.1066
DISP3	Disp3	ENSMUSG00000041544	992.537	0.149509	1.10919	0.026227	0.510392	1057.49	1081	993.525	1026.25	910.932	886.027
TDRD3	Tdrd3	ENSMUSG00000022019	533.241	-0.190803	-1.1414	0.0262681	0.510647	486.098	452.937	553.807	491.671	570.066	644.864
PROX1	Prox1	ENSMUSG00000010175	389.536	-0.208385	-1.15539	0.0263522	0.511591	351.951	328.787	400.77	370.199	388.13	497.381
CACNG2	Cacng2	ENSMUSG00000019146	2986.47	-0.122831	-1.08887	0.0263727	0.511591	2514.46	2563.52	3496.07	2544.98	2964.27	3835.51
C16orf92	4930451I11Rik	ENSMUSG00000045989	4.4284	-1.86064	-3.63169	0.0264614	0.512766	0.902365	2.56491	2.27925	8.26282	4.7707	7.79037
EFR3A	Efr3a	ENSMUSG00000015002	4149.59	-0.131971	-1.09579	0.0265238	0.513431	3781.26	4060.72	4038.35	3911.87	4752.22	4353.1
TMEM198B	Tmem198b	ENSMUSG00000047090	231.806	0.265425	1.20199	0.026556	0.513509	256.74	251.171	249.34	199.793	192.847	240.945
ITGA10	Itga10	ENSMUSG00000090210	158.88	0.453919	1.36976	0.0266751	0.515268	160.703	174.911	202.566	155.173	187.931	71.9939
FLT3	Flt3	ENSMUSG00000042817	236.459	-0.285303	-1.21867	0.0267318	0.515817	261.462	198.938	175.462	290.58	306.47	185.84
DST	Dst	ENSMUSG00000026131	14258.9	-0.110714	-1.07976	0.0268049	0.51668	12241.6	13750.7	15182.8	13600.3	15071	15707.2
MDN1	Mdn1	ENSMUSG00000058006	2501.79	-0.150291	-1.10979	0.0268501	0.517006	2089.07	2649.81	2372.91	2503.79	2632.13	2763.06
TACC3	Tacc3	ENSMUSG00000037313	178.761	-0.295251	-1.2271	0.0269262	0.517498	172.631	149.719	159.52	209.044	187.062	194.592
PAQR8	Paqr8	ENSMUSG00000025931	3690.68	-0.107504	-1.07736	0.026943	0.517498	3632.8	3909.05	3128.35	3890.22	4036.97	3546.68
TYW3	Tyw3	ENSMUSG00000047583	269.525	-0.287756	-1.22074	0.0269607	0.517498	244.379	203.56	282.994	341.18	261.672	283.364
MEGF10	Megf10	ENSMUSG00000024593	719.912	-0.166042	-1.12198	0.0270081	0.517864	720.278	778.897	541.4	818.647	799.133	661.117
PHOSPHO1	Phospho1	ENSMUSG00000050860	824.69	0.192202	1.14251	0.0271272	0.519371	927.488	804.19	908.605	875.35	688.908	743.6
CTSZ	Ctsz	ENSMUSG00000016256	766.065	-0.183049	-1.13528	0.0271636	0.519371	743.387	831.187	581.942	955.299	785.854	698.721
AIF1L	Aif1l	ENSMUSG00000001864	164.242	-0.318859	-1.24734	0.0271721	0.519371	142.145	138.824	157.28	200.376	151.314	195.513
CPEB2	Cpeb2	ENSMUSG00000039782	2663.76	-0.115001	-1.08298	0.0272765	0.520415	2712.19	2521.97	2437.91	2727.53	2965.55	2617.45
ABCA4	Abca4	ENSMUSG00000028125	188.464	-0.306446	-1.23666	0.0272838	0.520415	164.623	181.52	157.357	177.892	210.031	239.362
ALX3	Alx3	ENSMUSG00000014603	19.9015	0.845832	1.7973	0.0274341	0.522401	28.4682	26.0542	22.0334	12.7578	13.2715	16.8238
NCOA6	Ncoa6	ENSMUSG00000038369	2673.55	0.152785	1.11171	0.0274863	0.522401	2201.79	2822.29	3446.94	2392.81	2275.65	2901.81
EFHC1	Efhc1	ENSMUSG00000041809	32.4501	0.750068	1.68187	0.0274898	0.522401	33.9117	35.6522	52.3914	13.026	34.0008	25.7183
NDRG2	Ndrg2	ENSMUSG00000004558	14881.2	-0.103439	-1.07433	0.0275023	0.522401	14752.7	14565.2	13735.1	16433.6	14440.3	15360.3
PLXNA3	Plxna3	ENSMUSG00000031398	1002.67	0.150739	1.11014	0.0276751	0.524884	956.017	1055.62	1156.01	964.912	885.449	998.018
ATP2B4	Atp2b4	ENSMUSG00000026463	9694.72	0.103737	1.07455	0.0276906	0.524884	8973.15	9729.62	11453.5	8402.73	9267.01	10342.3
SELENOW	Selenow	ENSMUSG00000041571	10448.2	0.111763	1.08055	0.0277788	0.526011	11569.5	10689.3	10287.4	11173.4	9711.73	9257.78
FAT2	Fat2	ENSMUSG00000055333	12.1438	1.11138	2.16053	0.02785	0.526253	16.7564	15.6874	16.7601	9.35819	10.6471	3.65359
RPUSD1	Rpusd1	ENSMUSG00000041199	1429.12	0.157749	1.11555	0.0279356	0.526253	1515.16	1277.78	1739.14	1384.18	1223.25	1435.18
TOR1AIP2	Tor1aip2	ENSMUSG00000050565	1251.57	-0.128355	-1.09305	0.0279592	0.526253	1234.41	1190.75	1162.93	1336.19	1313.34	1271.82
MOB3C	Mob3c	ENSMUSG00000028709	182.073	-0.29619	-1.2279	0.0279983	0.526253	156.095	150.545	182.526	201.78	163.473	238.021
CCDC36	Ccdc36	ENSMUSG00000047220	1413.81	0.239052	1.18022	0.0279998	0.526253	120.915	102.995	3912.83	87.4329	65.5431	4193.16
MFAP5	Mfap5	ENSMUSG00000030116	11.7661	1.17133	2.2522	0.0280045	0.526253	12.9863	6.70139	31.3002	5.60064	5.65672	8.35157
MYH10	Myh10	ENSMUSG00000020900	10807.1	0.107729	1.07753	0.0280295	0.526253	11848.3	10687.7	11059.3	10997.4	10869	9381.21
GPS2	Gps2	ENSMUSG00000023170	561.7	-0.184362	-1.13631	0.0280435	0.526253	455.661	458.871	648.698	472.897	508.014	826.061
ASIC1	Asic1	ENSMUSG00000023017	2109.13	0.118692	1.08575	0.0280511	0.526253	2248.02	2259.59	2070.64	2168.31	2162.06	1746.14
ARRDC4	Arrdc4	ENSMUSG00000042659	175.779	0.302097	1.23294	0.0281059	0.526319	183.368	194.105	205.05	159.751	174.186	138.213
ABI3BP	Abi3bp	ENSMUSG00000035258	281.849	0.267262	1.20352	0.0281131	0.526319	304.209	333.903	282.338	252.312	219.841	298.491
AQP1	Aqp1	ENSMUSG00000004655	17.2962	1.15637	2.22896	0.0281411	0.526319	20.4779	47.0198	6.64643	9.26162	6.84693	13.5245
PCDHGA12	Pcdhga12	ENSMUSG00000102428	850.33	0.15734	1.11523	0.0282763	0.528175	889.597	864.589	936.715	822.014	838.609	750.456
PTPN11	Ptpn11	ENSMUSG00000043733	5289.29	-0.0942238	-1.06749	0.028478	0.529906	5176.83	5070.18	5101.11	5668.12	5517.68	5201.8
WIPI1	Wipi1	ENSMUSG00000041895	715.668	-0.163247	-1.1198	0.0285249	0.530238	568.593	598.534	852.525	668.067	610.201	996.087
HADHB	Hadhb	ENSMUSG00000059447	1416.56	-0.122347	-1.0885	0.0285572	0.530298	1427.51	1407	1235.97	1542.65	1517.6	1368.63
CDIPT	Cdipt	ENSMUSG00000030682	3194.98	0.101407	1.07282	0.0286497	0.531476	3359.6	3200.26	3362.98	3064.62	3115.18	3067.26
FAM210A	Fam210a	ENSMUSG00000038121	1228.3	0.155355	1.1137	0.0287768	0.53275	1328.57	1330	1224.12	1069.29	1315.67	1102.18
NFAT5	Nfat5	ENSMUSG00000003847	4233.12	-0.312954	-1.24225	0.0288802	0.534122	2952.72	4351.84	3990.61	4337.68	4314.93	5450.93
SRP19	Srp19	ENSMUSG00000014504	958.979	-0.151071	-1.11039	0.0289502	0.534875	748.886	801.653	1157.56	851.214	800.088	1394.47
INPP5F	Inpp5f	ENSMUSG00000042105	2552.89	-0.106377	-1.07652	0.0290512	0.536199	2284.57	2389.34	2708.81	2541.74	2569.05	2823.81
ESPNL	Espnl	ENSMUSG00000049515	60.6432	0.523125	1.43706	0.0292062	0.537492	87.1231	52.9283	74.9594	46.6092	55.7387	46.5004
FOXO4	Foxo4	ENSMUSG00000042903	439.679	-0.227102	-1.17048	0.0292096	0.537492	424.497	462.109	331.333	452.638	469.053	498.447
MAGI2	Magi2	ENSMUSG00000040003	4312.41	-0.108702	-1.07826	0.0292609	0.537894	3964.3	3946.97	4548.87	4104.68	4606.5	4703.17
C17orf49	0610010K14Rik	ENSMUSG00000020831	343.164	0.247303	1.18699	0.0294904	0.540015	302.544	390.847	428.014	321.928	307.211	308.441
TATDN1	Tatdn1	ENSMUSG00000050891	184.067	-0.292066	-1.22439	0.0295149	0.540015	175.906	173.898	146.947	184.8	218.782	204.068
FAM241B	Fam241b	ENSMUSG00000020083	561.107	-0.198693	-1.14766	0.0295165	0.540015	494.54	451.03	631.214	608.486	580.869	600.503
RMDN1	Rmdn1	ENSMUSG00000028229	336.836	-0.213986	-1.15989	0.0295242	0.540015	317.373	295.665	323.245	367.702	356.998	360.034
WNK3	Wnk3	ENSMUSG00000041245	1083.28	0.14252	1.10383	0.0295627	0.540178	1077.79	1133.03	1202.02	1022.72	1065.54	998.601
MORN3	Morn3	ENSMUSG00000029477	6.1035	1.59531	3.02159	0.0296252	0.540779	11.9262	6.03428	8.21903	6.27632	3.13366	1.03151
LANCL1	Lancl1	ENSMUSG00000026000	4224.33	0.104633	1.07522	0.0296704	0.541062	4553.24	4098.57	4482.22	4043.45	4065.8	4102.71
FAM122B	Fam122b	ENSMUSG00000036022	165.873	0.303736	1.23434	0.0297498	0.541969	190.532	163.741	195.984	133.873	156.285	154.824
KRIT1	Krit1	ENSMUSG00000000600	1187.78	-0.141856	-1.10332	0.0297803	0.541983	1129.21	1251.59	1006.2	1262.1	1384.16	1093.42
REST	Rest	ENSMUSG00000029249	158.612	0.352406	1.27669	0.029871	0.543083	159.322	198.707	170.339	123.108	113.605	186.588
TACC2	Tacc2	ENSMUSG00000030852	2019.48	-0.111602	-1.08043	0.0299243	0.543083	1950.17	1886.78	1983.91	2035.03	2032.82	2228.16
ATP6V0A4	Atp6v0a4	ENSMUSG00000038600	9.06991	1.25315	2.38361	0.02993	0.543083	11.1668	14.6731	12.3084	8.03399	4.70436	3.53281
ATP6V0E2	Atp6v0e2	ENSMUSG00000039347	8648.27	0.0936884	1.06709	0.0299844	0.543125	9435.05	8630.69	8722.09	8545.1	8350.98	8205.7
LBR	Lbr	ENSMUSG00000004880	291.71	-0.277554	-1.21214	0.0299918	0.543125	299.337	265.441	224.685	314.297	275.586	370.911
STARD9	Stard9	ENSMUSG00000033705	934.075	0.154012	1.11266	0.0300598	0.543616	1016.52	908.181	1028.35	915.385	826.263	909.754
FCHO2	Fcho2	ENSMUSG00000041685	1254.97	-0.151024	-1.11036	0.0300785	0.543616	1203.76	1299.09	1068.83	1234.19	1436.41	1287.51
CAPN2	Capn2	ENSMUSG00000026509	2083.27	-0.114215	-1.08239	0.0302125	0.544656	2155.16	2116.47	1732.83	2390.68	2205.76	1898.73
NHSL1	Nhsl1	ENSMUSG00000039835	744.689	0.24331	1.18371	0.0302495	0.544656	999.086	666.777	753.288	826.427	641.79	580.765
RDX	Rdx	ENSMUSG00000032050	2214.3	-0.143309	-1.10444	0.030275	0.544656	2299.33	2073.46	1938.52	2268.1	2184.1	2522.27
PHACTR4	Phactr4	ENSMUSG00000066043	344.916	0.244045	1.18431	0.0302797	0.544656	337.526	315.704	476.894	334.341	270.224	334.807
ACADM	Acadm	ENSMUSG00000062908	723.325	-0.215841	-1.16138	0.0303011	0.544656	614.971	784.047	606.539	794.879	676.936	862.575
PGRMC1	Pgrmc1	ENSMUSG00000006373	5593.46	0.106768	1.07681	0.030315	0.544656	6377.74	6257.08	4761.47	5499.2	6273.18	4392.07
FZR1	Fzr1	ENSMUSG00000020235	1621.39	0.123045	1.08903	0.030469	0.546115	1803.78	1642.14	1626.04	1590.62	1569.2	1496.58
USP1	Usp1	ENSMUSG00000028560	790.756	-0.191813	-1.1422	0.030486	0.546115	686.2	750.83	767.777	677.955	850.761	1011.01
CREB1	Creb1	ENSMUSG00000025958	1606.68	-0.139251	-1.10133	0.0305773	0.547214	1443.91	1466.82	1684.44	1564.16	1793.95	1686.79
HKDC1	Hkdc1	ENSMUSG00000020080	856.154	0.152363	1.11139	0.0307642	0.550019	886.815	992.179	823.966	848.949	867.19	717.826
ANKRD34B	Ankrd34b	ENSMUSG00000045034	560.205	-0.183677	-1.13578	0.0309631	0.552678	478.871	552.09	542.885	570.3	625.476	591.606
DND1	Dnd1	ENSMUSG00000044595	45.5646	-0.548016	-1.46207	0.0309986	0.552678	29.2488	34.5411	46.244	46.8994	41.3594	75.0948
SEPT2	Sept2	ENSMUSG00000026276	1547.65	-0.158138	-1.11585	0.0310037	0.552678	1694.23	1498.79	1205.67	1545.57	1903.56	1438.07
PRG2	Prg2	ENSMUSG00000027073	3.03632	2.25245	4.76491	0.0310683	0.553288	8.23443	3.44349	3.38953	0.923336	0.961839	1.26529
MAPKAPK5	Mapkapk5	ENSMUSG00000029454	716.066	-0.187677	-1.13893	0.0311915	0.55485	649.952	692.279	658.861	781.827	646.083	867.394
MPO	Mpo	ENSMUSG00000009350	32.6822	0.834632	1.7834	0.0312317	0.55485	13.8276	49.0277	59.7183	9.85271	18.4118	45.2554
ABI1	Abi1	ENSMUSG00000058835	2901.26	0.0988854	1.07095	0.0312472	0.55485	2962.79	3020.42	3017.87	2779.98	2767.06	2859.45
MAPK1	Mapk1	ENSMUSG00000063358	14347.9	0.108414	1.07804	0.0314512	0.55793	15912.8	14302.5	14435.9	13288.7	15062.1	13085.3
DOC2B	Doc2b	ENSMUSG00000020848	270.197	0.306303	1.23654	0.0315465	0.558921	250.264	411.773	235.805	261.319	258.864	203.159
TNFAIP3	Tnfaip3	ENSMUSG00000019850	205.698	0.266514	1.2029	0.0315683	0.558921	222.569	207.512	243.879	168.028	190.693	201.508
PRPF39	Prpf39	ENSMUSG00000035597	1504.47	-0.134016	-1.09734	0.0316722	0.559732	1474.11	1591.79	1239.39	1566.25	1778.03	1377.24
NEIL3	Neil3	ENSMUSG00000039396	75.4241	-0.466898	-1.38213	0.0317875	0.560702	59.5419	73.4351	54.7919	80.1954	71.6012	112.979
DNM3	Dnm3	ENSMUSG00000040265	4988.02	-0.125131	-1.09061	0.0317917	0.560702	4497.63	4744.2	5066.97	4494.04	5473.1	5652.16
TNS1	Tns1	ENSMUSG00000055322	1549.27	-0.145802	-1.10635	0.0318409	0.561028	1481.82	1608.97	1326.33	1748.19	1507.63	1622.7
LIG3	Lig3	ENSMUSG00000020697	867.544	-0.153879	-1.11256	0.031883	0.561105	855.54	756.691	853.478	930.791	915.171	893.59
TPPP3	Tppp3	ENSMUSG00000014846	561.105	-0.184434	-1.13637	0.0320767	0.563084	480.762	525.243	563.087	565.717	515.056	716.766
ERBB4	Erbb4	ENSMUSG00000062209	2454.36	-0.1076	-1.07743	0.0320975	0.563084	2389.88	2477.66	2221.89	2525.02	2699.89	2411.82
EIF5B	Eif5b	ENSMUSG00000026083	2696.08	-0.130586	-1.09474	0.0321341	0.563084	2237.52	2190.41	3274.7	2153.85	2608.7	3711.28
NEU4	Neu4	ENSMUSG00000034000	233.06	0.291529	1.22394	0.0321931	0.563084	224.083	278.784	265.475	253.047	194.794	182.176
FGR	Fgr	ENSMUSG00000028874	3.49925	2.11057	4.31863	0.0321961	0.563084	5.3506	7.92444	3.26922	1.73261	2.71865	0
HOXB5	Hoxb5	ENSMUSG00000038700	3.04109	-2.54267	-5.82668	0.0322044	0.563084	0	0	5.36598	2.79193	2.97785	7.11079
KMT2D	Kmt2d	ENSMUSG00000048154	4957.67	-0.109706	-1.07901	0.0325034	0.566822	4922.22	5488.19	3833.95	5761.88	5912.44	3827.33
FMO1	Fmo1	ENSMUSG00000040181	325.658	0.31296	1.24225	0.0325114	0.566822	311.053	492.588	284.496	313.456	251.728	300.627
MCAM	Mcam	ENSMUSG00000032135	533.445	-0.197805	-1.14695	0.0326147	0.56754	508.343	505.028	474.051	585.035	494.869	633.344
DAGLA	Dagla	ENSMUSG00000035735	4292.82	0.097368	1.06982	0.0326563	0.567722	4201.15	4490.55	4623.42	4040.28	4182.08	4219.45
KIRREL1	Kirrel	ENSMUSG00000041734	204.866	-0.438667	-1.35535	0.0327664	0.569093	107.492	218.198	195.155	324.746	199.936	183.672
PTGS2	Ptgs2	ENSMUSG00000032487	660.86	0.174001	1.12818	0.03281	0.569305	754.879	664.453	679.763	668.28	659.314	538.468
FAM162A	Fam162a	ENSMUSG00000003955	383.755	-0.199526	-1.14832	0.0329175	0.569305	354.697	353.223	361.84	390.07	389.577	453.121
L1CAM	L1cam	ENSMUSG00000031391	5236.96	0.0930667	1.06664	0.0329257	0.569305	4919.53	5187.01	6127.5	4869.54	4784.18	5533.97
SGCA	Sgca	ENSMUSG00000001508	14.4387	-1.03473	-2.04873	0.0329441	0.569305	8.03556	9.33027	9.81395	8.32489	24.2075	26.9199
PMP22	Pmp22	ENSMUSG00000018217	486.686	-0.176676	-1.13028	0.0329842	0.569305	483.08	474.382	413.497	533.116	543.592	472.448
FRMD5	Frmd5	ENSMUSG00000027238	1116.45	-0.137504	-1.1	0.0330146	0.569305	1157.47	1038.22	992.78	1225.78	1227.82	1056.61
F2RL2	F2rl2	ENSMUSG00000021675	86.2385	0.4156	1.33385	0.033028	0.569305	113.506	93.4579	88.7849	62.9336	82.8079	75.9408
TMEM82	Tmem82	ENSMUSG00000043085	33.5644	-0.619165	-1.53599	0.0332111	0.57167	25.2778	23.4927	30.6678	36.0734	39.2394	46.6351
PPIL4	Ppil4	ENSMUSG00000015757	1327.12	-0.131797	-1.09566	0.0333615	0.573428	1231.32	1291.21	1272.66	1290.7	1364.11	1512.75
WFDC2	Wfdc2	ENSMUSG00000017723	4.51095	1.78413	3.44411	0.0334183	0.573864	5.09173	4.8845	11.2827	2.00144	2.3513	1.45396
PEAR1	Pear1	ENSMUSG00000028073	220.852	0.258475	1.19621	0.0334827	0.573956	230.799	264.544	225.476	202.482	221.114	180.695
PPHLN1	Pphln1	ENSMUSG00000036167	1164.55	-0.129768	-1.09412	0.0335081	0.573956	1038.39	1112.6	1184.72	1181.27	1160.45	1309.89
PIK3CA	Pik3ca	ENSMUSG00000027665	2329.68	-0.143087	-1.10427	0.033518	0.573956	2179.36	2371.3	2084.86	2298.11	2854.63	2189.84
LRP1B	Lrp1b	ENSMUSG00000049252	1631.4	0.12652	1.09166	0.0335856	0.574301	1783.82	1973.06	1362.91	1675.98	1656.33	1336.3
NADK	Nadk	ENSMUSG00000029063	1488.68	0.128478	1.09314	0.03366	0.574301	1656.18	1553.5	1456.26	1490.41	1366.99	1408.73
NPC1	Npc1	ENSMUSG00000024413	1829.85	-0.115227	-1.08315	0.0336709	0.574301	1775.24	1826.1	1669.53	2003.49	1860.48	1844.25
STAMBPL1	Stambpl1	ENSMUSG00000024776	371.196	-0.199464	-1.14827	0.0336954	0.574301	362.017	346.395	328.26	394.972	420.09	375.44
TMEM214	Tmem214	ENSMUSG00000038828	131.079	0.524375	1.43831	0.0337543	0.574767	171.508	122.587	134.163	66.2988	64.4979	227.421
SEC61A1	Sec61a1	ENSMUSG00000030082	1767.41	0.113078	1.08153	0.0337864	0.574777	1715.47	1795.09	1995.34	1610.28	1593.36	1894.91
AGRP	Agrp	ENSMUSG00000005705	21.2786	0.952848	1.93569	0.0339149	0.575921	18.8999	29.46	33.4441	4.01668	17.8863	23.9645
CHCHD7	Chchd7	ENSMUSG00000042198	556.878	-0.199698	-1.14846	0.0339244	0.575921	467.081	368.294	705.306	437.769	477.878	884.94
ACOT1	Acot1	ENSMUSG00000072949	165.563	-0.300458	-1.23154	0.0339622	0.575921	160.382	155.701	129.101	179.231	173.002	195.961
MRC2	Mrc2	ENSMUSG00000020695	322.597	0.229954	1.1728	0.0339798	0.575921	370.069	325.639	347.302	302.89	259.846	329.839
PSMD10	Psmd10	ENSMUSG00000031429	290.992	-0.225201	-1.16894	0.0341264	0.576679	278.097	249.899	277.402	323.681	310.903	305.97
SEMA3E	Sema3e	ENSMUSG00000063531	822.738	-0.181571	-1.13412	0.03413	0.576679	660.804	850.228	802.384	841.113	927.999	853.897
C1orf94	CK137956	ENSMUSG00000028813	68.8313	0.435929	1.35278	0.0341825	0.576679	71.8994	82.9356	82.5883	58.3028	56.0135	61.2482
TIPARP	Tiparp	ENSMUSG00000034640	807.907	-0.187479	-1.13877	0.034271	0.577293	617.468	673.981	953.628	605.292	781.613	1215.46
EHMT1	Ehmt1	ENSMUSG00000036893	976.615	-0.180015	-1.1329	0.034315	0.577293	976.211	895.751	859.783	1271.62	1027.08	829.244
NCF2	Ncf2	ENSMUSG00000026480	152.49	-0.342463	-1.26792	0.034328	0.577293	140.688	139.261	119.949	170.648	134.711	209.682
ARRDC2	Arrdc2	ENSMUSG00000002910	319.889	-0.30096	-1.23196	0.0343453	0.577293	262.54	384.001	214.019	314.996	473.278	270.5
GPR153	Gpr153	ENSMUSG00000042804	843.156	0.23417	1.17623	0.034411	0.57779	1063.78	795.567	874.252	903.704	613.034	808.605
HAT1	Hat1	ENSMUSG00000027018	301.658	-0.245845	-1.18579	0.0344383	0.57779	311.878	272.616	243.658	299.946	391.895	289.952
ANAPC16	Anapc16	ENSMUSG00000020107	1052.15	0.138357	1.10065	0.0345184	0.578603	957.877	977.704	1357.52	875.974	819.884	1323.93
CDHR1	Cdhr1	ENSMUSG00000021803	166.935	2.03302	4.09261	0.0345519	0.578633	39.206	720.485	57.8542	44.1987	39.6773	100.189
SWI5	Swi5	ENSMUSG00000044627	2272.79	-0.103734	-1.07455	0.0346349	0.579007	2467.48	2398.17	1703.4	2654.03	2607.23	1806.43
HECW2	Hecw2	ENSMUSG00000042807	2383.14	0.356971	1.28073	0.0346377	0.579007	2819.07	2044.71	3133.77	2175.56	1471.45	2654.28
ERBB3	Erbb3	ENSMUSG00000018166	302.576	-0.274484	-1.20956	0.0346844	0.579258	248.012	335.019	237.202	308.004	311.75	375.468
FBXL16	Fbxl16	ENSMUSG00000025738	28907	0.101937	1.07321	0.0347686	0.580133	30649.6	27024.3	32164.4	28534.1	26590.7	28478.7
SLX1B	Slx1b	ENSMUSG00000059772	745.719	-0.153314	-1.11212	0.0348141	0.580224	416.224	415.144	1277.1	465.694	445.761	1454.39
SPARCL1	Sparcl1	ENSMUSG00000029309	52742.6	-0.0860131	-1.06143	0.0348376	0.580224	51419.6	53376.7	48757.8	52448.5	55990.2	54462.6
HOOK3	Hook3	ENSMUSG00000037234	3531.25	-0.142842	-1.10408	0.0349365	0.580233	3066.58	3675.89	3326.83	3318.75	4038.95	3760.46
EDNRB	Ednrb	ENSMUSG00000022122	1014.93	-0.141159	-1.10279	0.0349896	0.580233	893.626	981.153	1017.96	1046.71	980.734	1169.41
MAP7	Map7	ENSMUSG00000019996	2549.43	-0.104067	-1.0748	0.0349949	0.580233	2423.37	2328.34	2619.42	2468.52	2612.11	2844.79
ELK1	Elk1	ENSMUSG00000009406	1825.62	0.113292	1.08169	0.034997	0.580233	1940.65	1813.05	1939.04	1737.69	1765.73	1757.56
SYN3	Syn3	ENSMUSG00000059602	369.811	0.208427	1.15543	0.0350352	0.580339	357.044	384.004	444.75	288.439	329.07	415.561
NDN	Ndn	ENSMUSG00000033585	3750.52	-0.144747	-1.10554	0.0352053	0.582377	3258.36	4239.43	3182.38	4378.18	4008.41	3436.36
PLA2G7	Pla2g7	ENSMUSG00000023913	2640.61	-0.103427	-1.07432	0.0352221	0.582377	2787.12	2697.7	2163.31	2870.54	2872.21	2452.77
STPG1	Stpg1	ENSMUSG00000028801	17.9312	-1.09339	-2.13375	0.0354001	0.584394	13.2284	16.6226	4.15756	12.8657	18.0243	42.6885
SYN1	Syn1	ENSMUSG00000037217	22596.9	0.0865028	1.06179	0.0354081	0.584394	22667.3	21905.7	25253.1	20102.3	21939.2	23713.6
RNF214	Rnf214	ENSMUSG00000042790	1586.68	-0.11388	-1.08213	0.0355138	0.585404	1406.66	1406.23	1759.03	1492.8	1548.61	1906.73
ID2	Id2	ENSMUSG00000020644	2721.38	-0.10853	-1.07813	0.0355371	0.585404	2314.7	2191	3349.55	2310.4	2536.16	3626.47
SLC12A7	Slc12a7	ENSMUSG00000017756	165.911	0.295235	1.22708	0.0355655	0.585404	191.27	163.158	193.672	152.258	130.077	165.03
LRRC14	Lrrc14	ENSMUSG00000033728	621.287	0.174475	1.12855	0.0356436	0.586161	695.568	614.95	666.327	632.801	563.602	554.472
CCDC73	Ccdc73	ENSMUSG00000045106	282.523	-0.225483	-1.16917	0.0357572	0.586706	261.101	282.909	237.502	300.99	313.095	299.542
CAVIN1	Cavin1	ENSMUSG00000004044	602.537	0.203982	1.15187	0.0357732	0.586706	720.434	617.61	597.34	667.353	502.709	509.779
CCNYL1	Ccnyl1	ENSMUSG00000070871	576.754	-0.200281	-1.14892	0.0359275	0.58706	411.707	523.343	670.507	569.354	482.344	803.269
ALAS2	Alas2	ENSMUSG00000025270	99.3502	0.361774	1.285	0.0359443	0.58706	121.967	109.83	103.53	90.9693	85.089	84.7166
MLH3	Mlh3	ENSMUSG00000021245	659.635	-0.158309	-1.11598	0.0359513	0.58706	610.066	562.041	699.085	641.072	673.593	771.954
VPS51	Vps51	ENSMUSG00000024797	1254.5	0.157992	1.11573	0.0359518	0.58706	1109.41	1230.15	1574.15	966.782	945.917	1700.58
PLXNA1	Plxna1	ENSMUSG00000030084	4212.28	0.0951461	1.06817	0.03604	0.58714	4184.42	4354.7	4513.43	3864.28	4125.37	4231.47
DEPDC5	Depdc5	ENSMUSG00000037426	1601.51	0.159727	1.11708	0.036068	0.58714	1626.77	1784.32	1652.19	1404.9	1792.92	1347.95
RALBP1	Ralbp1	ENSMUSG00000024096	2505.45	-0.103133	-1.0741	0.0361665	0.58714	2162.01	2297.54	2791.24	2388.95	2431.72	2961.25
EEA1	Eea1	ENSMUSG00000036499	1950.66	-0.122173	-1.08837	0.0361857	0.58714	1805.33	1847.93	1941.47	1813.36	2006.92	2288.97
HBA2	Hba-a2	ENSMUSG00000069917	2948.15	0.163558	1.12005	0.0362181	0.587146	2789.42	2308.83	4191	2502.25	1895.53	4001.85
UMAD1	Umad1	ENSMUSG00000089862	1473.29	0.128486	1.09315	0.0364454	0.590306	1539.1	1348.08	1731.5	1341.98	1330.17	1548.91
JAKMIP1	Jakmip1	ENSMUSG00000063646	2378.85	-0.123806	-1.08961	0.0364853	0.590427	2434.52	2291.42	2091.61	2845.94	2499.31	2110.33
PEX13	Pex13	ENSMUSG00000020283	895.902	0.168559	1.12393	0.0365223	0.590502	1017.16	1051.34	778.914	797.186	1015.23	715.587
CCNT1	Ccnt1	ENSMUSG00000011960	1415.35	-0.125166	-1.09063	0.0366374	0.591063	1079.92	1153.48	1840.81	1286.65	1195.25	1935.99
PNISR	Pnisr	ENSMUSG00000028248	9043.75	-0.0949349	-1.06802	0.0366566	0.591063	8103.21	8622.85	9448.29	8495.81	8689.82	10902.5
PCSK2	Pcsk2	ENSMUSG00000027419	14684.9	0.0949753	1.06805	0.0366831	0.591063	16004	14716	14765.3	14096.5	15263.1	13264.3
TRMT112	Trmt112	ENSMUSG00000038812	371.274	0.209319	1.15614	0.0367683	0.591063	378.684	379.782	437.97	369.107	306.701	355.4
ELP5	Elp5	ENSMUSG00000018565	1362.54	-0.120614	-1.0872	0.0367904	0.591063	1229.47	1225.54	1466.24	1326.77	1390.13	1537.06
MYC	Myc	ENSMUSG00000022346	86.1232	-0.471861	-1.3869	0.0368005	0.591063	61.1809	86.3849	66.7339	80.1281	146.139	76.1727
SLTM	Sltm	ENSMUSG00000032212	2480.56	-0.117632	-1.08495	0.0368511	0.591063	2198.23	2247.05	2674.03	2190.66	2479.08	3094.29
THBS1	Thbs1	ENSMUSG00000040152	124.754	0.327189	1.25457	0.0369244	0.591063	133.159	138.59	144.11	96.0297	112.792	123.846
TUBB4B	Tubb4b	ENSMUSG00000036752	7093.67	0.085768	1.06125	0.0369281	0.591063	7663.13	7394.37	6853.51	6957.46	7289.66	6403.87
TNNI3K	Tnni3k	ENSMUSG00000040086	9.02608	1.1938	2.28754	0.0369314	0.591063	10.6888	15.2999	11.4796	7.51662	5.96536	3.20616
ANKRD55	Ankrd55	ENSMUSG00000049985	70.8647	-0.429162	-1.34645	0.0369558	0.591063	56.0073	62.0842	63.2302	75.2914	90.9731	77.602
PPP2R3A	Ppp2r3a	ENSMUSG00000043154	1169.22	-0.134239	-1.09751	0.0370189	0.591063	1086.78	1108.95	1144.68	1110.85	1215.17	1348.86
ZRSR2	Zrsr2	ENSMUSG00000031370	1390.73	-0.144373	-1.10525	0.0370355	0.591063	1007.25	1117.38	1846.03	1080.18	1291.41	2002.15
SHOC2	Shoc2	ENSMUSG00000024976	1559.93	-0.160642	-1.11778	0.0370656	0.591063	1473.18	1696.39	1261.15	1499.23	1823.46	1606.19
IFI44	Ifi44	ENSMUSG00000028037	39.8101	-0.591073	-1.50637	0.0371022	0.591063	36.3956	31.9027	26.8683	36.4497	54.9901	52.2542
CYP4F12	Cyp4f14	ENSMUSG00000024292	197.172	-0.262628	-1.19966	0.0371264	0.591063	196.22	202.522	140.811	236.171	221.054	186.256
MEIS3	Meis3	ENSMUSG00000041420	824.326	-0.152231	-1.11129	0.0371398	0.591063	774.377	751.278	818.358	923.217	807.295	871.43
ENO1	Eno1	ENSMUSG00000063524	20667.5	0.073825	1.0525	0.037185	0.591267	21661.3	21851.4	20069.4	20870.6	20638.4	18913.9
FZD6	Fzd6	ENSMUSG00000022297	281.542	-0.289438	-1.22216	0.0373184	0.592612	315.059	212.376	231.682	304.653	267.673	357.808
LGI3	Lgi3	ENSMUSG00000033595	2575.88	-0.126548	-1.09168	0.0373381	0.592612	2782.49	2321.18	2287.4	2844.73	2684.6	2534.89
CARNS1	Carns1	ENSMUSG00000075289	230.587	-0.259572	-1.19712	0.0373849	0.592612	172.994	214.332	239.746	234.475	210.062	311.913
C2CD2L	C2cd2l	ENSMUSG00000032120	3870.3	0.109025	1.0785	0.0374319	0.592612	4168.07	3746.31	4135.35	3823.58	3804.43	3544.06
ZNF189	Zfp189	ENSMUSG00000039634	263.887	-0.319072	-1.24753	0.0375327	0.593693	241.749	335.315	139.794	256.525	388.108	221.83
FAM110C	Fam110c	ENSMUSG00000036136	2.65857	2.53843	5.80955	0.0375977	0.593702	2.87407	9.86367	1.07982	0	0.983259	1.15058
HDAC6	Hdac6	ENSMUSG00000031161	1690.45	0.128258	1.09297	0.037615	0.593702	1749.54	1649.13	1892.77	1425.19	1644.12	1781.97
COX15	Cox15	ENSMUSG00000040018	681.216	0.154413	1.11297	0.0376959	0.593702	760.24	698.304	694.614	658.9	642.957	632.28
ANKRD34A	Ankrd34a	ENSMUSG00000049097	1864.41	0.112817	1.08134	0.0378851	0.595246	1970.77	1895.65	1945.82	1879.14	1777.76	1717.33
DNER	Dner	ENSMUSG00000036766	3053.35	0.11611	1.08381	0.0379336	0.595246	3290.06	3212.09	3027.34	2731.73	3194.02	2864.85
CD44	Cd44	ENSMUSG00000005087	67.0492	0.459851	1.3754	0.0379558	0.595246	85.6542	87.578	60.1303	47.1471	67.7611	54.0243
TREML2	Treml2	ENSMUSG00000071068	99.937	-0.360124	-1.28354	0.037957	0.595246	83.1494	83.9788	94.6609	95.0826	111.249	131.501
USH2A	Ush2a	ENSMUSG00000026609	6.91729	-1.50029	-2.82899	0.0380068	0.595516	6.1138	1.69086	2.15685	7.59352	5.03694	18.9118
GAS7	Gas7	ENSMUSG00000033066	16336.3	0.0961448	1.06891	0.0380933	0.596119	16226.6	15268.2	19246.4	14786.3	15875.2	16615.2
ACKR2	Ackr2	ENSMUSG00000044534	88.6189	0.408905	1.32768	0.0381447	0.596119	119.031	83.6299	100.272	85.7899	80.5555	62.4344
NAGK	Nagk	ENSMUSG00000034744	691.422	0.173793	1.12802	0.0381674	0.596119	669.342	653.773	886.143	674.606	571.052	693.615
SERPINB8	Serpinb8	ENSMUSG00000026315	561.074	-0.166201	-1.1221	0.0382005	0.596119	575.623	585.23	428.327	614.216	652.17	510.874
SNRPN	Snrpn	ENSMUSG00000102252	23208.6	0.0876627	1.06265	0.0382086	0.596119	25624.2	24766.9	21143.2	24660	24715.7	18341.6
DIXDC1	Dixdc1	ENSMUSG00000032064	2465.49	-0.144329	-1.10522	0.0382791	0.596709	2024.22	2538.07	2452.79	2306.46	2569.12	2902.26
FKBP8	Fkbp8	ENSMUSG00000019428	7235.88	0.10176	1.07308	0.0383332	0.597028	7748.65	7565.42	7138.52	7785.38	6911.87	6265.46
PTPRF	Ptprf	ENSMUSG00000033295	2922.79	0.103747	1.07456	0.0383649	0.597028	2786.69	2905.48	3403.92	2797.19	2662.03	2981.39
IFITM1	Ifitm1	ENSMUSG00000025491	42.2924	0.611133	1.52746	0.0384469	0.597285	54.4194	55.6171	41.7061	35.0089	21.0514	45.9512
PPIA	Ppia	ENSMUSG00000071866	14534.6	-0.105217	-1.07566	0.0385235	0.597966	13946.1	13022.4	14975.4	13101	15028.5	17134.2
ZNF260	Zfp260	ENSMUSG00000049421	1909.65	-0.148482	-1.1084	0.0385771	0.598289	1510.25	1657.8	2242.91	1502.87	1901.57	2642.51
HEPHL1	Hephl1	ENSMUSG00000031936	1.64609	3.06707	8.3807	0.0387371	0.599531	1.87092	3.51482	3.31363	0	0	1.17716
ZCRB1	Zcrb1	ENSMUSG00000022635	1583.85	-0.114067	-1.08228	0.0387911	0.599531	1311.17	1338.49	1909.5	1384.39	1460.13	2099.44
FGF3	Fgf3	ENSMUSG00000031074	4.22843	-2.1432	-4.41741	0.0388159	0.599531	4.15376	0.471274	0	7.04972	1.58946	12.1063
ARL16	Arl16	ENSMUSG00000057594	564.934	0.187913	1.13911	0.0388271	0.599531	623.112	535.414	646.603	566.68	528.39	489.401
HDHD2	Hdhd2	ENSMUSG00000025421	1539.38	-0.111881	-1.08064	0.0388542	0.599531	1552.91	1553.08	1332.5	1688.24	1682.48	1427.05
SBDS	Sbds	ENSMUSG00000025337	1620.85	-0.113641	-1.08196	0.0389193	0.599824	1495.76	1590.06	1585.4	1696.1	1654.13	1703.67
USP35	Usp35	ENSMUSG00000035713	733.699	-0.164283	-1.12061	0.038939	0.599824	639.134	774.285	663.113	798.103	779.399	748.161
POLR3F	Polr3f	ENSMUSG00000027427	782.56	-0.15696	-1.11493	0.038983	0.599997	739.95	766.251	710.826	766.375	808.805	903.152
CCHCR1	Cchcr1	ENSMUSG00000040312	207.41	-0.267579	-1.20379	0.0390607	0.600342	189.658	187.108	187.586	264.127	210.659	205.323
HGFAC	Hgfac	ENSMUSG00000029102	4.06927	1.86294	3.63747	0.0392428	0.601738	11.3464	3.53305	4.27274	1.83237	1.0112	2.41991
KRT7	Krt7	ENSMUSG00000023039	40.2641	0.825936	1.77269	0.0393099	0.601738	40.6926	51.9556	55.8799	11.2944	62.4815	19.2806
BCAP29	Bcap29	ENSMUSG00000020650	1272.22	-0.130986	-1.09504	0.0393108	0.601738	1181.46	1103.44	1354.97	1162.94	1295.87	1534.62
ALDH1A2	Aldh1a2	ENSMUSG00000013584	227.868	0.26425	1.20101	0.0393125	0.601738	247.72	299.242	200.826	227.913	197.521	193.984
CEP85L	Cep85l	ENSMUSG00000038594	275.82	-0.219316	-1.16418	0.0393269	0.601738	238.193	243.294	284.076	284.309	288.975	316.076
CAMK2D	Camk2d	ENSMUSG00000053819	2344.57	0.11684	1.08436	0.0395105	0.603536	2626.84	2286.18	2405.39	2249.15	2328.09	2171.75
WDR3	Wdr3	ENSMUSG00000033285	531.077	-0.203309	-1.15134	0.0396775	0.605567	513.468	483.373	474.152	606.238	678.813	430.419
GAL3ST3	Gal3st3	ENSMUSG00000047658	1378.38	0.125086	1.09057	0.0397115	0.605567	1414.43	1338.41	1564.32	1231.89	1346.15	1375.1
NT5DC1	Nt5dc1	ENSMUSG00000039480	60.0814	-0.522766	-1.43671	0.039743	0.605567	46.2644	67.8108	35.3116	56.1641	75.4802	79.4572
ELOVL6	Elovl6	ENSMUSG00000041220	1502.36	-0.139606	-1.1016	0.0398737	0.606559	1402.81	1522.11	1363.98	1427.19	1687.63	1610.43
CACNB3	Cacnb3	ENSMUSG00000003352	8512.19	0.116576	1.08416	0.0398804	0.606559	9119.65	8911.25	8505.03	9430.31	7824.54	7282.34
GAB1	Gab1	ENSMUSG00000031714	709.779	-0.171299	-1.12607	0.0399406	0.606559	650.491	763.949	590.696	800.26	719.426	733.85
SH2D4A	Sh2d4a	ENSMUSG00000053886	54.9497	-0.516928	-1.4309	0.0399411	0.606559	49.8637	45.0877	38.5741	49.4071	59.1566	87.6088
PPARGC1A	Ppargc1a	ENSMUSG00000029167	1672.48	-0.134144	-1.09744	0.0400305	0.606961	1402.84	1536.03	1852.36	1512.57	1781.13	1949.92
DSTN	Dstn	ENSMUSG00000015932	3815.72	-0.101358	-1.07278	0.040034	0.606961	3792.93	3939.33	3323.31	3881.15	4122.21	3835.4
PHF20L1	Phf20l1	ENSMUSG00000072501	2579.58	-0.105315	-1.07573	0.0400817	0.60718	2488.49	2470.13	2498.07	2539.75	2800.93	2680.11
GALNT1	Galnt1	ENSMUSG00000000420	1515.76	-0.12436	-1.09002	0.0401624	0.607272	1444.45	1271.69	1634.93	1453.73	1496.15	1793.6
NAA60	Naa60	ENSMUSG00000005982	2518.95	0.112037	1.08075	0.0401739	0.607272	2332.04	2632.36	2892.5	2306.78	2368.78	2581.26
GPRASP2	Gprasp2	ENSMUSG00000072966	3309.24	-0.139371	-1.10142	0.0401974	0.607272	2881.5	3063.58	3399.38	2834.02	3096.42	4580.54
SEPT5	Sept5	ENSMUSG00000072214	26227.9	0.0921589	1.06596	0.0402208	0.607272	28801.8	26485.8	25827.6	27583.4	25832.5	22836
ANKRD12	Ankrd12	ENSMUSG00000034647	3055.36	-0.121999	-1.08824	0.0403458	0.607733	2422.57	2622.23	3704.95	2459.2	2908.04	4215.15
NCF1	Ncf1	ENSMUSG00000015950	225.522	-0.244512	-1.18469	0.0403488	0.607733	210.175	220.592	188.67	233.669	264.859	235.165
ARL4D	Arl4d	ENSMUSG00000034936	796.107	-0.150159	-1.10969	0.0403847	0.607733	751.075	703.24	812.554	850.731	845.017	814.026
DIS3L	Dis3l	ENSMUSG00000032396	789.996	0.242558	1.18309	0.0404265	0.607733	930.476	959.413	667.337	605.707	1044.71	532.331
PHKB	Phkb	ENSMUSG00000036879	967.972	-0.173122	-1.1275	0.0405274	0.607733	938.79	978.209	807.274	971.953	949.279	1162.33
USP37	Usp37	ENSMUSG00000033364	777.023	-0.155095	-1.11349	0.0405378	0.607733	769.281	797.553	641.521	812.301	824.041	817.441
SORCS2	Sorcs2	ENSMUSG00000029093	1203.51	0.138745	1.10095	0.0405547	0.607733	1227.17	1451.1	1106.77	1217.31	1207.36	1011.37
UBN2	Ubn2	ENSMUSG00000038538	2701.91	-0.119488	-1.08635	0.0405775	0.607733	2443.77	2624.26	2682.46	2488.35	2744.85	3227.75
C1R	C1ra	ENSMUSG00000055172	137.965	-0.304314	-1.23483	0.0405899	0.607733	136.921	136.269	98.1496	155.034	164.268	137.151
GREB1	Greb1	ENSMUSG00000036523	92.4436	1.41091	2.65904	0.0406042	0.607733	137.903	213.609	51.1672	12.9441	56.9131	82.125
C2orf42	C87436	ENSMUSG00000046679	433.678	0.192114	1.14244	0.0406489	0.607733	449.449	418.379	521.688	420.681	358.557	433.315
MLLT3	Mllt3	ENSMUSG00000028496	873.359	-0.142709	-1.10398	0.0406509	0.607733	829.491	759.962	899.453	833.876	896.134	1021.24
IL12RB2	Il12rb2	ENSMUSG00000018341	210.575	-0.248661	-1.1881	0.0407325	0.607973	178.483	191.668	207.933	230.698	225.175	229.496
YIPF3	Yipf3	ENSMUSG00000071074	1047.62	0.155493	1.1138	0.0407336	0.607973	1059	1057.85	1198.19	1083.78	983.518	903.374
GPR155	Gpr155	ENSMUSG00000041762	1370.08	-0.136795	-1.09946	0.0409003	0.609963	1257.81	1361.92	1292.39	1408	1597.87	1302.51
SCARA5	Scara5	ENSMUSG00000022032	21.7387	-0.801711	-1.74317	0.0410296	0.611391	11.1571	16.1015	19.2339	14.2316	29.7387	39.9691
VTCN1	Vtcn1	ENSMUSG00000051076	3.57486	1.99777	3.99382	0.041075	0.611569	6.55012	4.40479	5.68693	1.90302	2.9043	0
ZEB1	Zeb1	ENSMUSG00000024238	2024.98	-0.115212	-1.08313	0.0411823	0.611962	2040.15	1900.72	1891.83	2214.57	2002.22	2100.4
SASH3	Sash3	ENSMUSG00000031101	51.0282	0.481522	1.39622	0.0412479	0.611962	57.7635	58.4828	62.183	41.9382	41.8563	43.9454
BAZ2B	Baz2b	ENSMUSG00000026987	1282.96	-0.155127	-1.11352	0.0412524	0.611962	915.753	1159.22	1558.51	1081.45	1195.33	1787.46
SCAF11	Scaf11	ENSMUSG00000033228	1784.6	-0.110887	-1.07989	0.0412688	0.611962	1640.81	1758.17	1747.73	1790.15	1839.98	1930.76
RGS2	Rgs2	ENSMUSG00000026360	1302.74	0.1255	1.09089	0.041281	0.611962	1219.16	1195.24	1657.54	1033.19	1148.45	1562.84
EMP1	Emp1	ENSMUSG00000030208	53.1728	0.481626	1.39632	0.0413363	0.611962	58.9185	72.6239	54.4661	43.5996	45.4788	43.9498
ZFP91	Zfp91	ENSMUSG00000024695	4726.74	-0.0965762	-1.06923	0.0413401	0.611962	4368.2	4260.92	5058.52	4314.71	4729.68	5628.44
CDK5R2	Cdk5r2	ENSMUSG00000090071	11745.1	0.114003	1.08223	0.0414487	0.612235	12709.1	11250.7	12663.4	12316.7	10854.1	10676.8
DENND2C	Dennd2c	ENSMUSG00000007379	26.6437	0.679209	1.60126	0.0414552	0.612235	30.5638	26.3737	42.0407	22.4229	15.9364	22.5248
PTCH1	Ptch1	ENSMUSG00000021466	1647.56	-0.112806	-1.08133	0.0415116	0.612573	1508.25	1626.56	1614.16	1681.94	1696.25	1758.2
ITSN1	Itsn1	ENSMUSG00000022957	4647.17	-0.0948234	-1.06793	0.0415986	0.612763	4547.24	4825.81	4109.81	5200.45	4816.55	4383.19
SLC9A6	Slc9a6	ENSMUSG00000060681	3390.18	0.121583	1.08793	0.0416563	0.612763	3764.76	3474.25	3343.76	3199.78	3728.47	2830.04
ADGRB3	Adgrb3	ENSMUSG00000033569	2556.36	0.108052	1.07777	0.0416964	0.612763	2769.71	2525.78	2660.1	2564	2475.05	2343.51
MYEF2	Myef2	ENSMUSG00000027201	2640.74	-0.103622	-1.07447	0.0417201	0.612763	2540.75	2780.56	2317.96	2801.31	2880.88	2523
HACL1	Hacl1	ENSMUSG00000021884	172.631	-0.279993	-1.21419	0.0417439	0.612763	154.808	154.555	157.564	165.713	205.329	197.814
PPM1J	Ppm1j	ENSMUSG00000002228	21.2288	1.20862	2.31117	0.0417594	0.612763	11.3072	74.2985	6.42845	10.0781	7.04639	18.214
KCNE4	Kcne4	ENSMUSG00000047330	48.8995	0.556169	1.47036	0.0418737	0.613699	66.1362	48.5947	59.5383	26.293	50.625	42.2101
MRPL10	Mrpl10	ENSMUSG00000001445	1050.41	0.133461	1.09692	0.0418905	0.613699	1080.3	1015.48	1201.45	1001.68	908.931	1094.62
C2CD4B	C2cd4b	ENSMUSG00000091956	55.0326	0.469778	1.3849	0.0419481	0.61383	75.0265	61.82	54.7713	49.1207	50.7532	38.7036
TCF4	Tcf4	ENSMUSG00000053477	10172.3	-0.097172	-1.06967	0.0420128	0.61383	9114.01	9144.19	11209	9008.9	10335.6	12222.1
NAT9	Nat9	ENSMUSG00000015542	339.321	-0.20517	-1.15282	0.042071	0.61383	357.885	333.829	255.619	409.513	365.612	313.465
LMNB2	Lmnb2	ENSMUSG00000062075	635.804	0.219748	1.16453	0.0420878	0.61383	607.417	622.255	766.112	478.46	417.126	923.457
TMEM185B	Tmem185b	ENSMUSG00000098923	184.522	-0.260841	-1.19818	0.0421012	0.61383	154.113	169.191	180.268	192.873	193.882	216.806
FGF10	Fgf10	ENSMUSG00000021732	182.844	-0.291106	-1.22358	0.0421759	0.614297	126.289	175.07	192.316	173.678	199.704	230.007
SCOC	Scoc	ENSMUSG00000063253	3723.12	-0.110065	-1.07928	0.042228	0.614297	3182.08	3345.03	4168.12	3192.52	3559.88	4891.08
NRF1	Nrf1	ENSMUSG00000058440	475.155	-0.227583	-1.17087	0.0423289	0.614297	412.227	419.598	481.108	436.016	622.155	479.825
TNNC1	Tnnc1	ENSMUSG00000091898	482.097	0.199735	1.14849	0.0423337	0.614297	508.597	613.418	424.332	535.792	439.752	370.689
PNP	Pnp2	ENSMUSG00000068417	36.9611	-0.571244	-1.4858	0.0423393	0.614297	25.803	22.5561	39.6335	34.6933	32.471	66.6094
SDCCAG8	Sdccag8	ENSMUSG00000026504	785.379	-0.143011	-1.10421	0.0423738	0.614297	809.57	758.681	672.331	842.2	850.154	779.337
CYFIP1	Cyfip1	ENSMUSG00000030447	2170.1	-0.102584	-1.07369	0.0424801	0.614297	2079.29	2009.87	2192.36	2261.84	2196.32	2280.92
MAP7D1	Map7d1	ENSMUSG00000028849	7485.42	-0.0811704	-1.05788	0.0424918	0.614297	7306.22	7128.31	7392.08	7834.67	7577.19	7674.06
PTGES	Ptges	ENSMUSG00000050737	159.111	0.306429	1.23664	0.0425243	0.614297	201.435	175.877	151.026	160.309	123.328	142.694
PLIN4	Plin4	ENSMUSG00000002831	91.334	-0.431135	-1.34829	0.0425343	0.614297	83.1634	97.7811	53.6395	83.4211	116.427	113.572
SRGAP3	Srgap3	ENSMUSG00000030257	12006.6	0.0834059	1.05952	0.0425696	0.614297	12488.2	11894.5	12682.1	11583.1	11970.2	11421.8
ATXN10	Atxn10	ENSMUSG00000016541	5562.15	0.0898956	1.06429	0.042576	0.614297	5803.41	5840.87	5551.38	5478.7	5764.61	4933.95
AP2A1	Ap2a1	ENSMUSG00000060279	8755.71	0.247055	1.18678	0.0426044	0.614297	6573.6	9242	12368.4	6280.7	6213.98	11855.6
RASSF8	Rassf8	ENSMUSG00000030259	407.635	-0.190371	-1.14106	0.0427691	0.614971	418.242	412.177	315.025	461.028	433.715	405.624
MDGA1	Mdga1	ENSMUSG00000043557	540.26	0.17929	1.13233	0.0427879	0.614971	587.706	696.027	439.872	578.387	531.601	407.968
ADCY9	Adcy9	ENSMUSG00000005580	1623.22	0.163471	1.11998	0.0428102	0.614971	1770.1	1684.75	1683.82	1368.86	1851.17	1380.64
RLN1	Rln1	ENSMUSG00000039097	9.74831	-1.37762	-2.59839	0.0429054	0.614971	3.15701	2.10267	4.5522	4.34296	2.2349	42.1001
IGHM	Ighm	ENSMUSG00000076617	1044.72	-0.15154	-1.11075	0.0429563	0.614971	917.056	1138.94	911.944	1151.42	1154.99	993.966
APAF1	Apaf1	ENSMUSG00000019979	290.982	0.218908	1.16385	0.0429719	0.614971	299.324	351.044	289.277	280.434	269.537	256.273
TANC1	Tanc1	ENSMUSG00000035168	529.013	-0.188746	-1.13977	0.0429747	0.614971	536.784	539.972	410.548	550.526	557.655	578.592
AP1G2	Ap1g2	ENSMUSG00000040701	211.419	-0.252771	-1.19149	0.0430003	0.614971	172.768	180.758	219.327	191.407	200.571	303.681
HTR2A	Htr2a	ENSMUSG00000034997	664.274	0.165864	1.12184	0.0430752	0.614971	719.538	660.425	727.458	625.825	681.369	571.028
KIAA0319L	AU040320	ENSMUSG00000028830	1927.95	0.139692	1.10167	0.0430808	0.614971	2038.33	1917.53	2098.01	2025.02	1908.47	1580.35
NWD2	Nwd2	ENSMUSG00000090061	2357.09	0.151535	1.11075	0.0431404	0.614971	2145.28	2293.06	3035.63	1844.34	2394.96	2429.26
RAB33B	Rab33b	ENSMUSG00000027739	697.757	-0.169497	-1.12467	0.0431561	0.614971	735.748	588.221	646.975	736.154	726.172	753.274
MMEL1	Mmel1	ENSMUSG00000058183	33.7105	-0.635256	-1.55321	0.0431679	0.614971	30.6416	25.458	21.8828	32.5305	61.2225	30.5273
SLC7A14	Slc7a14	ENSMUSG00000069072	3222	0.0943952	1.06762	0.0432035	0.614971	3277.73	3372.38	3330.66	3001.74	3164.48	3185
CELF6	Celf6	ENSMUSG00000032297	501.915	0.191001	1.14156	0.0432545	0.614971	473.97	554.77	568.255	421.731	411.73	581.038
SCN4B	Scn4b	ENSMUSG00000046480	2821.96	-0.127575	-1.09246	0.0432575	0.614971	3166.24	2746.23	2180.32	2963.26	3487.24	2388.5
MFSD2B	Mfsd2b	ENSMUSG00000037336	66.056	-0.428208	-1.34556	0.0434783	0.616563	60.5716	58.9931	49.2347	69.5804	80.8638	77.0922
WDR83	Wdr83	ENSMUSG00000005150	542.965	0.165616	1.12164	0.0434955	0.616563	580.692	601.613	540.112	547.366	494.165	493.839
HNRNPH3	Hnrnph3	ENSMUSG00000020069	1209.15	-0.135893	-1.09877	0.0435497	0.616563	1129.7	1267.55	1060.12	1268.96	1242.08	1286.5
PDCD10	Pdcd10	ENSMUSG00000027835	958.907	-0.152925	-1.11182	0.0435741	0.616563	955.111	822.212	944.916	895.523	1026.62	1109.06
COPS7B	Cops7b	ENSMUSG00000026240	621.514	0.205444	1.15304	0.0435746	0.616563	674.344	505.638	831.235	566.964	554.08	596.823
DSP	Dsp	ENSMUSG00000054889	10.3632	-1.45126	-2.73446	0.043606	0.616563	3.94667	10.9961	1.78085	3.02769	24.4765	17.9516
MMP14	Mmp14	ENSMUSG00000000957	268.761	0.226114	1.16968	0.0437433	0.617322	275.696	317.184	276.438	267.139	241.656	234.452
SCARB2	Scarb2	ENSMUSG00000029426	1763.67	-0.116021	-1.08374	0.0437629	0.617322	1764.35	1912.74	1405.76	1886.93	2039.98	1572.27
GAS2L2	Gas2l2	ENSMUSG00000020686	25.8484	-0.79079	-1.73002	0.0437684	0.617322	25.3968	16.7449	13.9149	42.0445	16.6276	40.3615
B4GALT1	B4galt1	ENSMUSG00000028413	183.863	0.273906	1.20908	0.0438224	0.617322	216.714	219.483	166.646	162.972	207.032	130.333
NOS3	Nos3	ENSMUSG00000028978	373.795	0.206338	1.15376	0.0438287	0.617322	437.075	396.159	369.068	389.47	317.669	333.331
SLU7	Slu7	ENSMUSG00000020409	1665.69	-0.116513	-1.08411	0.0439746	0.618435	1677.61	1747.15	1371.62	1751.45	1947.96	1498.36
ADAMTS9	Adamts9	ENSMUSG00000030022	94.1342	0.490694	1.40512	0.0439755	0.618435	53.699	103.493	185.696	82.6043	58.0513	81.2617
ZNF280D	Zfp280d	ENSMUSG00000038535	1266.48	-0.126872	-1.09192	0.0441757	0.620295	1182.13	1261.18	1189.14	1247.74	1384.59	1334.13
MCU	Mcu	ENSMUSG00000009647	749.963	-0.144194	-1.10511	0.0443331	0.620486	749.233	728.76	659.991	787.858	790.153	783.782
RGL1	Rgl1	ENSMUSG00000026482	2845.62	0.108328	1.07798	0.0443551	0.620486	3100.31	2937.37	2813.46	2722.3	3027.19	2473.06
IFIT3	Ifit3b	ENSMUSG00000062488	125.523	-0.365722	-1.28853	0.0443804	0.620486	116.067	112.721	99.1174	159.395	101.735	164.103
BOD1L1	Bod1l	ENSMUSG00000061755	2614.08	-0.120175	-1.08687	0.0444191	0.620486	2402.05	2547.93	2553.39	2398.03	2750.54	3032.55
ZBTB49	Zbtb49	ENSMUSG00000029127	345.557	-0.221239	-1.16573	0.0444208	0.620486	303.992	349.895	303.378	412.652	325.437	377.987
SLC6A17	Slc6a17	ENSMUSG00000027894	18773.4	0.0791869	1.05642	0.0444471	0.620486	19558.5	19408.2	18880.2	18247	19332.8	17213.5
UBQLN1	Ubqln1	ENSMUSG00000005312	4894.06	-0.0904854	-1.06473	0.0445549	0.620486	4757.55	4608.46	4857.74	4961.44	5239.57	4939.6
PITPNC1	Pitpnc1	ENSMUSG00000040430	2340.82	-0.120338	-1.08699	0.0445648	0.620486	2030.87	2320.72	2370.2	2194.06	2421.19	2707.87
POM121C	Pom121	ENSMUSG00000053293	2575.01	0.0965368	1.0692	0.0445979	0.620486	2578.68	2616.23	2787.5	2366.6	2479.72	2621.3
GALNT11	Galnt11	ENSMUSG00000038072	969.918	0.148652	1.10853	0.0446017	0.620486	1056.96	932.653	1072.4	986.262	880.184	891.049
RHOU	Rhou	ENSMUSG00000039960	1219.82	-0.148585	-1.10848	0.0446516	0.620486	1029.61	1249.42	1183.04	1191.29	1203.72	1461.83
CHST3	Chst3	ENSMUSG00000057337	143.004	-0.33847	-1.26441	0.0447431	0.620486	109.32	137.967	124.288	134.033	129.561	222.854
HDC	Hdc	ENSMUSG00000027360	238.174	-0.267974	-1.20412	0.0447768	0.620486	104.484	108.026	399.302	105.744	117.667	593.821
CEP85	Cep85	ENSMUSG00000037443	1029.19	-0.136807	-1.09947	0.0447814	0.620486	877.98	967.385	1087.89	947.872	1017.48	1276.52
POMP	Pomp	ENSMUSG00000029649	1656.74	-0.111177	-1.08011	0.0447827	0.620486	1617.08	1536.86	1626.29	1723.23	1761.31	1675.68
KMO	Kmo	ENSMUSG00000039783	15.5791	-1.01534	-2.02138	0.0448467	0.620486	3.77202	14.3355	13.8427	14.2075	28.6187	18.6984
MRC1	Mrc1	ENSMUSG00000026712	186.1	0.258226	1.19601	0.04485	0.620486	207.073	229.971	170.631	183.714	186.658	138.552
MAPK10	Mapk10	ENSMUSG00000046709	8865.57	0.088575	1.06332	0.0448728	0.620486	6952.25	6381.51	14200.2	6498.99	6260.92	12899.5
C17orf75	5730455P16Rik	ENSMUSG00000057181	2752.9	-0.103431	-1.07433	0.0449859	0.620486	1946.06	1855.41	4071.48	1952.66	1974.63	4717.19
AK9	Ak9	ENSMUSG00000091415	25.0253	-0.718676	-1.64567	0.0449959	0.620486	15.4861	18.931	19.6913	19.9496	24.3122	51.7818
TRPM7	Trpm7	ENSMUSG00000027365	1543.18	-0.114891	-1.08289	0.0450051	0.620486	1501.16	1559.29	1384.35	1599.76	1736	1478.5
ANAPC4	Anapc4	ENSMUSG00000029176	1295.41	-0.116678	-1.08424	0.0451706	0.621954	1287.2	1344.47	1097.55	1446.83	1403.54	1192.88
ASH2L	Ash2l	ENSMUSG00000031575	876.902	-0.146871	-1.10717	0.045211	0.621954	857.548	831.104	807.214	1027.13	877.569	860.852
LRRC75B	Lrrc75b	ENSMUSG00000046807	570.362	-0.178804	-1.13194	0.0452474	0.621954	509.699	538.188	548.165	565.128	522.71	738.279
GPR26	Gpr26	ENSMUSG00000040125	9972.58	0.110387	1.07952	0.0452479	0.621954	10996	9311.01	10754.7	9668.05	9964.28	9141.41
SLC22A5	Slc22a5	ENSMUSG00000018900	315.858	-0.228313	-1.17146	0.0453274	0.622379	298.5	285.959	287.801	382.13	287.962	352.796
MED24	Med24	ENSMUSG00000017210	3749.6	0.0957417	1.06861	0.045369	0.622379	3759.16	3902.72	3961.19	3790.99	3567.95	3515.56
RNF44	Rnf44	ENSMUSG00000034928	4251.58	0.100472	1.07212	0.0453811	0.622379	4388.38	4134.13	4684.21	4268.28	3970.97	4063.5
ECT2L	Ect2l	ENSMUSG00000071392	4.44315	-2.11332	-4.32685	0.0455326	0.622879	0	5.27514	0	2.84804	7.70385	10.8319
ASRGL1	Asrgl1	ENSMUSG00000024654	4766.14	-0.0941793	-1.06746	0.0455462	0.622879	4661.81	4802.76	4368.99	5044.44	4740.33	4978.53
IL1A	Il1a	ENSMUSG00000027399	18.2276	0.834435	1.78316	0.0455745	0.622879	34.3891	19.7812	16.3133	13.6954	11.5898	13.5969
STX1A	Stx1a	ENSMUSG00000007207	9341.96	0.0927724	1.06642	0.0455882	0.622879	10030.5	9324.23	9549.71	9578.77	9300.54	8267.99
SERTM1	Sertm1	ENSMUSG00000056306	962.066	0.152176	1.11124	0.0456596	0.622903	986.538	975.229	1079.5	1006.71	887.442	836.977
COL23A1	Col23a1	ENSMUSG00000063564	245.296	0.334343	1.2608	0.0456614	0.622903	216.698	390.572	216.257	224.366	195.458	228.425
FNDC1	Fndc1	ENSMUSG00000071984	92.9596	-0.374806	-1.29667	0.0457148	0.622903	76.039	93.8026	70.5818	128.73	114.84	73.7635
MGAT5	Mgat5	ENSMUSG00000036155	3231.58	0.0994958	1.0714	0.0457828	0.622903	3563.28	3373.43	3080.02	3252.78	3417.55	2702.45
SPATA22	Spata22	ENSMUSG00000069825	4.92234	-1.53085	-2.88955	0.0457946	0.622903	3.84766	2.15844	1.69927	9.68112	6.1041	6.04344
LYSMD4	Lysmd4	ENSMUSG00000043831	568.498	-0.166782	-1.12255	0.045841	0.623068	601.01	584.42	425.455	682.679	601.708	515.716
PPP1R17	Ppp1r17	ENSMUSG00000002930	4.85915	1.6266	3.08785	0.0460375	0.624413	4.73381	10.6864	6.60028	0.967327	3.85235	2.31465
PTK6	Ptk6	ENSMUSG00000038751	69.4673	-0.44759	-1.36376	0.0460482	0.624413	62.5635	58.6622	52.308	63.0792	71.5783	108.613
RBM5	Rbm5	ENSMUSG00000032580	4708.44	-0.0922473	-1.06603	0.0460676	0.624413	4550.51	4226.37	4905.7	4858.75	4657.28	5052.03
SCO2	Sco2	ENSMUSG00000091780	284.567	0.234964	1.17688	0.0460994	0.624413	312.221	271.337	341.502	290.299	238.006	254.037
SRRM1	Srrm1	ENSMUSG00000028809	5079.02	-0.0919146	-1.06578	0.0461451	0.624413	4217.39	4347.52	6108.54	4335.87	4470.23	6994.58
CHPF2	Chpf2	ENSMUSG00000038181	2160	0.145455	1.10608	0.0462885	0.625889	2068.44	2024.31	2749.98	2182.45	1907.84	2027
HNRNPD	Hnrnpd	ENSMUSG00000000568	3179.28	-0.115308	-1.08321	0.0463532	0.6263	3079.89	3189.16	2882.6	3054.39	3314.43	3555.2
MPZ	Mpz	ENSMUSG00000056569	3.11755	2.29744	4.91585	0.0464154	0.626621	1.66377	12.2553	1.94725	0	1.75405	1.08495
OR52N4	Olfr658	ENSMUSG00000070421	2.57357	-2.63428	-6.20865	0.0464456	0.626621	0	1.83509	0	4.01484	0.975273	8.6162
ADPRH	Adprh	ENSMUSG00000002844	1682.3	0.118302	1.08546	0.0464834	0.626667	1810.53	1678.49	1763.8	1714.12	1629.88	1496.97
MCM7	Mcm7	ENSMUSG00000029730	317.137	-0.205525	-1.15311	0.0465939	0.627694	296.476	306.045	279.999	320.318	338.173	361.814
ANAPC13	Anapc13	ENSMUSG00000035048	369.293	-0.19757	-1.14677	0.0466508	0.627997	325.267	324.649	383.969	415.504	351.792	414.576
MYH14	Myh14	ENSMUSG00000030739	795.214	-0.13818	-1.10052	0.0467346	0.628245	827.958	829.1	615.201	940.517	877.892	680.614
ATF4	Atf4	ENSMUSG00000042406	3676.06	-0.0878857	-1.06281	0.0467381	0.628245	3354.51	3348.87	3995.19	3540.55	3656.81	4160.41
RNFT1	Rnft1	ENSMUSG00000020521	462.607	-0.172468	-1.12698	0.0468266	0.628972	432.645	444.928	425.748	467.521	485.669	519.132
OMD	Omd	ENSMUSG00000048368	34.2323	0.652387	1.57177	0.0468616	0.628979	46.934	53.2976	26.8469	16.6489	35.0435	26.6231
ARID4A	Arid4a	ENSMUSG00000048118	1525.56	-0.126356	-1.09153	0.0469386	0.629087	1268	1354.93	1741.17	1299.15	1491.66	1998.42
GRB7	Grb7	ENSMUSG00000019312	28.9253	-0.855118	-1.80891	0.0469794	0.629172	31.0769	25.7653	8.48016	41.8149	16.7226	49.6919
ANKS1B	Anks1b	ENSMUSG00000058589	8375.11	0.0828066	1.05908	0.0470807	0.630015	8450.76	8087.46	9283.82	7507.65	7799.26	9121.72
POSTN	Postn	ENSMUSG00000027750	75.4466	0.406148	1.32514	0.0471895	0.630243	118.056	89.1649	51.5816	75.412	76.9554	41.5093
SYNGR3	Syngr3	ENSMUSG00000007021	3295.85	0.0906315	1.06484	0.0474437	0.631297	3395.32	3435.3	3365.88	3255.84	3289.48	3033.29
AKAP14	Akap14	ENSMUSG00000036551	8.27041	-1.18622	-2.27555	0.0474731	0.631297	4.71374	4.43047	5.46945	10.4151	6.83295	17.7608
BRD8	Brd8	ENSMUSG00000003778	1663.38	-0.127421	-1.09234	0.0475523	0.631297	1652.94	1608.99	1503.13	1608.79	1717.65	1888.8
ARSJ	Arsj	ENSMUSG00000046561	49.5193	0.475595	1.39049	0.0475996	0.631297	52.3345	50.7941	69.751	36.3766	38.0851	49.7742
IL18BP	Il18bp	ENSMUSG00000070427	162.959	0.274199	1.20932	0.0476299	0.631297	175.521	168.508	191.904	156.485	144.94	140.397
SECISBP2L	Secisbp2l	ENSMUSG00000035093	4279.14	-0.0919092	-1.06578	0.0476432	0.631297	4195.57	4069.22	4164.3	4246.77	4615.54	4383.45
CTR9	Ctr9	ENSMUSG00000005609	1482.81	-0.123918	-1.08969	0.0476558	0.631297	1357.37	1480.6	1416.69	1428.45	1579.58	1634.18
LATS2	Lats2	ENSMUSG00000021959	638.742	-0.150034	-1.1096	0.047693	0.631297	644.057	639.953	534.226	697.662	682.077	634.476
EEF2KMT	Eef2kmt	ENSMUSG00000022544	106.209	0.346946	1.27187	0.0477113	0.631297	117.482	93.6229	144.521	72.595	88.7547	120.278
PDYN	Pdyn	ENSMUSG00000027400	527.257	0.171848	1.1265	0.0477171	0.631297	626.324	553.481	497.211	484.921	525.554	476.049
PIPOX	Pipox	ENSMUSG00000017453	21.0729	0.749925	1.68171	0.0478073	0.631297	19.077	31.7391	28.4709	16.5276	14.2835	16.3391
ATP13A3	Atp13a3	ENSMUSG00000022533	2076.14	-0.155135	-1.11353	0.0478093	0.631297	2101.02	2193.35	1618.41	1938.16	2593.36	2012.53
CDCA5	Cdca5	ENSMUSG00000024791	3.787	-1.78245	-3.44009	0.0478116	0.631297	2.70116	0.634933	1.64921	8.73567	5.41054	3.59047
MT1X	Mt1	ENSMUSG00000031765	2847.15	-0.132452	-1.09616	0.0478171	0.631297	2601.37	2299.58	3192.91	2757.44	2322.22	3909.39
TOR1AIP1	Tor1aip1	ENSMUSG00000026466	1001.02	-0.127822	-1.09264	0.0478592	0.631297	967.859	920.848	980.042	988.963	1039.69	1108.7
DACT2	Dact2	ENSMUSG00000048826	1759.8	0.171848	1.1265	0.0478643	0.631297	2123.81	1577.65	1879.47	1889.59	1678.96	1409.3
KBTBD12	Kbtbd12	ENSMUSG00000033182	20.3082	-0.758349	-1.69155	0.047905	0.631377	12.1248	20.7369	12.3222	28.2882	27.9486	20.4283
TAZ	Taz	ENSMUSG00000009995	1221.02	0.13935	1.10141	0.0480109	0.631653	1305.36	1224.85	1308.77	1245.83	1030.68	1210.61
CDC6	Cdc6	ENSMUSG00000017499	19.9427	-0.794081	-1.73397	0.0481254	0.631653	14.2515	10.0143	19.3131	13.9116	27.0208	35.1448
CACNB1	Cacnb1	ENSMUSG00000020882	4637.31	0.0851045	1.06076	0.0481732	0.631653	4628.63	4685.61	5009.63	4519.7	4294.91	4685.39
PTPRN	Ptprn	ENSMUSG00000026204	18127.2	0.0801484	1.05713	0.0481976	0.631653	18500.5	18735.9	18650.8	18565.8	17236.1	17073.9
FKBP2	Fkbp2	ENSMUSG00000056629	1612.15	-0.126593	-1.09171	0.0482211	0.631653	1435.86	1411.06	1759.87	1605.11	1383.54	2077.45
PRKCG	Prkcg	ENSMUSG00000078816	9636.39	0.0839494	1.05992	0.0482346	0.631653	9115.96	9859.87	10784.9	8880.71	9200.18	9976.69
UNK	Unk	ENSMUSG00000020770	647.824	0.161058	1.11811	0.0482821	0.631653	678.531	655.68	719.199	663.132	562.372	608.03
JAM3	Jam3	ENSMUSG00000031990	811.545	-0.161003	-1.11806	0.0482857	0.631653	608.672	765.825	918.358	739.79	764.969	1071.66
SLC22A17	Slc22a17	ENSMUSG00000022199	12736.2	0.0813297	1.05799	0.0482987	0.631653	12771.1	12511.6	13997.4	12373.4	11411.3	13352.6
GLB1L	Glb1l	ENSMUSG00000026200	275.388	0.337811	1.26384	0.0483758	0.631653	335.701	264.433	307.897	367.255	220.057	156.985
PEX16	Pex16	ENSMUSG00000027222	396.246	0.18911	1.14006	0.0484183	0.631757	429.884	426.465	410.677	406.454	342.891	361.102
PLPP6	Plpp6	ENSMUSG00000040105	1299.72	0.122932	1.08895	0.0484928	0.631886	1391.32	1290.94	1383.12	1240.45	1306.14	1186.32
PTPN22	Ptpn22	ENSMUSG00000027843	20.8297	0.75944	1.69283	0.0484975	0.631886	22.3936	26.2018	29.5456	18.1381	18.5082	10.1912
SYP	Syp	ENSMUSG00000031144	39059.1	0.0846106	1.0604	0.0487565	0.634356	42026	41309.9	37220.5	37559.4	41933.2	34305.4
MAPKAP1	Mapkap1	ENSMUSG00000038696	1107.38	-0.200531	-1.14912	0.0488743	0.635435	1074.61	1002.84	980.408	895.656	1159.56	1531.23
PSMD12	Psmd12	ENSMUSG00000020720	1557.76	-0.108283	-1.07794	0.0490068	0.635811	1448.17	1502.45	1548.41	1588.78	1628.86	1629.92
PGBD5	Pgbd5	ENSMUSG00000050751	4149.09	0.0936863	1.06709	0.0490623	0.635811	4406.97	4695.2	3721.87	4444.13	4349.18	3277.16
SALL4	Sall4	ENSMUSG00000027547	3.45893	1.95376	3.87384	0.0490653	0.635811	4.01964	10.7014	1.7928	1.37193	0.838258	2.02957
FBF1	Fbf1	ENSMUSG00000020776	2212.97	-0.118044	-1.08526	0.0490871	0.635811	1830.37	1907.27	2619.42	2167.59	1839.71	2913.49
SCHIP1	Schip1	ENSMUSG00000027777	4305.9	0.123982	1.08974	0.0491122	0.635811	4198.93	4994.12	4279.03	3880.77	4569.69	3912.87
PHF14	Phf14	ENSMUSG00000029629	1084.05	-0.140582	-1.10235	0.0491492	0.63584	1118.58	1152.35	832.032	1106.83	1305.38	989.168
KCNA1	Kcna1	ENSMUSG00000047976	5888.66	-0.116115	-1.08381	0.0492057	0.63612	5628.14	5774.9	5548.74	5395.72	6624.43	6360.02
NR6A1	Nr6a1	ENSMUSG00000063972	360.365	0.596363	1.5119	0.049371	0.63674	406.915	395.531	460.836	434.467	314.702	149.739
PNLIPRP2	Pnliprp2	ENSMUSG00000025091	1.60345	2.95101	7.73293	0.0494037	0.63674	3.75376	2.64694	2.24466	0	0.975336	0
CXCL9	Cxcl9	ENSMUSG00000029417	15.0201	-0.876616	-1.83606	0.0494133	0.63674	7.62392	7.165	18.5219	17.5076	16.4469	22.8554
HELQ	Helq	ENSMUSG00000035266	463.718	0.181023	1.13369	0.0494134	0.63674	501.085	434.371	544.855	406.863	447.773	447.363
LRWD1	Lrwd1	ENSMUSG00000029703	339.952	-0.191825	-1.14221	0.04943	0.63674	335.372	310.595	306.402	368.422	362.581	356.343
MRGPRE	Mrgpre	ENSMUSG00000048965	268.623	0.229305	1.17227	0.049463	0.63674	270.921	246.606	354.785	252.318	203.105	284.002
ABCA2	Abca2	ENSMUSG00000026944	8451.07	-0.0972547	-1.06974	0.0496611	0.638257	7652.47	8786.52	8057.16	8713.43	8504.31	8992.5
MYOM3	Myom3	ENSMUSG00000037139	82.8191	0.391849	1.31207	0.0496649	0.638257	95.5622	80.9761	106.298	83.1604	61.28	69.6377
FGF14	Fgf14	ENSMUSG00000025551	1256.4	0.136186	1.099	0.0496858	0.638257	1446.72	1280.16	1221.64	1133.48	1312.73	1143.66
SLC26A2	Slc26a2	ENSMUSG00000034320	402.988	0.179434	1.13244	0.0497847	0.638464	412.512	377.493	493.205	346.876	343.102	444.742
CDK15	Cdk15	ENSMUSG00000026023	128.523	-0.34679	-1.27173	0.0497978	0.638464	45.1254	55.4187	231.708	49.5082	72.5522	316.826
UNC5CL	Unc5cl	ENSMUSG00000043592	8.41204	-1.36695	-2.57924	0.0498418	0.638464	1.74058	4.51767	5.18052	1.71663	9.13307	28.1838
RELL1	Rell1	ENSMUSG00000047881	506.011	-0.200686	-1.14924	0.0501301	0.639996	385.448	537.366	489.594	517.691	539.231	566.734
GAPDH	Gapdh	ENSMUSG00000057666	53154	0.0738689	1.05254	0.0501978	0.639996	51040.7	52691.6	59901.5	51222.5	48636.4	55431.4
NATD1	Natd1	ENSMUSG00000018931	352.203	0.190936	1.1415	0.0502126	0.639996	381.013	349.028	396.424	307.93	332.427	346.397
SRD5A1	Srd5a1	ENSMUSG00000021594	279.737	-0.217265	-1.16253	0.0502136	0.639996	244.477	242.495	290.748	274.625	318.407	307.668
MYO9B	Myo9b	ENSMUSG00000004677	2287.41	-0.120641	-1.08722	0.0502258	0.639996	2015.45	2331.95	2228.9	2524.65	2242.82	2380.68
SLC39A8	Slc39a8	ENSMUSG00000053897	132.997	0.348216	1.27299	0.050336	0.640702	192.498	126.047	123.263	149.629	130.107	76.4357
GDF9	Gdf9	ENSMUSG00000018238	19.6842	0.862798	1.81856	0.0503675	0.640702	33.8396	15.5606	25.2859	22.1856	14.9031	6.33063
FAM107B	Fam107b	ENSMUSG00000026655	233.815	-0.269888	-1.20571	0.0504566	0.640743	216.744	268.34	154.073	232.295	319.54	211.898
AKAP8	Akap8	ENSMUSG00000024045	2533.69	-0.0994178	-1.07134	0.050498	0.640743	2447.09	2640.67	2254.06	2708.34	2650.24	2501.77
ABCA6	Abca6	ENSMUSG00000044749	70.467	-0.398881	-1.31848	0.0505735	0.640743	55.3975	57.6075	69.9547	80.6483	79.6689	79.5252
NBAS	Nbas	ENSMUSG00000020576	1069.35	-0.128049	-1.09281	0.0505995	0.640743	1004.15	1009.28	1052.78	1045.15	1173.7	1131.03
MARCH8	March8	ENSMUSG00000025702	1376.94	-0.110773	-1.07981	0.0506124	0.640743	1363.04	1390.93	1217.17	1520.16	1483.23	1287.12
UPP1	Upp1	ENSMUSG00000020407	29.2459	-0.776897	-1.71344	0.050645	0.640743	36.7139	9.26552	20.4693	35.346	40.6458	33.0347
OCA2	Oca2	ENSMUSG00000030450	10.2908	1.05319	2.07512	0.0507308	0.640743	16.0227	15.6895	9.90127	5.92417	5.15306	9.05389
RIMS1	Rims1	ENSMUSG00000041670	10310.8	-0.0914212	-1.06542	0.0507494	0.640743	10184.3	10484.5	9217.29	11930.6	10985.3	9063.2
C10orf90	D7Ertd443e	ENSMUSG00000030994	53.4836	-0.477152	-1.39199	0.0509556	0.640743	39.5446	45.147	49.6842	72.3759	48.0813	66.0684
UBL5	Ubl5	ENSMUSG00000084786	1456.14	0.116473	1.08408	0.0509716	0.640743	1402.94	1498.57	1639.75	1370.65	1262.27	1562.65
TGS1	Tgs1	ENSMUSG00000028233	894.007	-0.13979	-1.10174	0.0510119	0.640743	786.328	803.315	947.861	844.801	807.542	1174.2
BPIFA1	Bpifa1	ENSMUSG00000027483	1.92617	2.83365	7.12877	0.0510594	0.640743	1.84839	0.870018	7.86503	0.973603	0	0
CLP1	Clp1	ENSMUSG00000027079	152.139	0.327108	1.2545	0.0510609	0.640743	184.795	152.126	163.799	166.667	157.172	88.2766
ADCY2	Adcy2	ENSMUSG00000021536	5954.88	0.0807331	1.05756	0.0510641	0.640743	6485.41	6315.23	5552.97	6214.21	6058.61	5102.89
TAF4B	Taf4b	ENSMUSG00000054321	132.784	-0.300685	-1.23173	0.0510723	0.640743	116.144	123.102	117.006	127.908	149.786	162.758
DDRGK1	Ddrgk1	ENSMUSG00000068290	1249.93	-0.126297	-1.09149	0.0511074	0.640743	1146.04	1288.2	1151.76	1359.17	1260.19	1294.25
FKBP4	Fkbp4	ENSMUSG00000030357	2599.24	-0.0934863	-1.06695	0.051157	0.640743	2680.21	2638.81	2228.06	2759.33	2877.78	2411.28
KDR	Kdr	ENSMUSG00000062960	528.485	0.198315	1.14736	0.0511656	0.640743	595.138	564.826	529.102	617.609	467.823	396.412
ZNF14	Zfp976	ENSMUSG00000074158	91.3438	-0.35622	-1.28007	0.0512417	0.640743	92.0762	92.7382	57.2735	110.319	106.261	89.3943
ZMYND8	Zmynd8	ENSMUSG00000039671	4619.69	-0.117319	-1.08472	0.0512533	0.640743	3771.12	4537.61	5012.23	4840.14	4530.52	5026.52
SCYL2	Scyl2	ENSMUSG00000069539	1128.88	0.147508	1.10765	0.0514341	0.640743	1126	1225.09	1207.31	1005.65	1217.85	991.355
ATP2A1	Atp2a1	ENSMUSG00000030730	15.3743	0.93684	1.91433	0.0514352	0.640743	18.3699	30.7642	11.0715	20.2432	7.12317	4.67362
DNAH3	Dnah3	ENSMUSG00000052273	44.9363	-0.499295	-1.41352	0.0514494	0.640743	30.8632	40.4067	40.2044	46.5161	51.9191	59.7084
RAB23	Rab23	ENSMUSG00000004768	743.266	-0.155446	-1.11377	0.0514549	0.640743	712.404	707.168	688.587	858.096	705.297	788.041
PPFIA4	Ppfia4	ENSMUSG00000026458	1719.13	-0.111151	-1.08009	0.0514901	0.640743	1756.02	1835.77	1377.13	1899.63	1835.2	1611.05
CYP2F1	Cyp2f2	ENSMUSG00000052974	7.87332	1.17876	2.26382	0.0515545	0.640743	12.0441	9.54752	11.1667	3.71104	5.82427	4.94631
ATP6V1B2	Atp6v1b2	ENSMUSG00000006273	18225.8	0.0840845	1.06001	0.0515959	0.640743	19574.5	18423.9	18261.5	17340.6	18918.5	16835.9
YBX3	Ybx3	ENSMUSG00000030189	742.287	-0.148951	-1.10876	0.0516035	0.640743	661.234	631.742	819.13	770.271	660.3	911.045
NOVA2	Nova2	ENSMUSG00000030411	3933.84	0.106575	1.07667	0.0516667	0.640743	4002.81	4167	4046.64	4157.19	3900.78	3328.62
PSMB4	Psmb4	ENSMUSG00000005779	1896.77	-0.11299	-1.08147	0.0517251	0.640743	1740.81	1630.12	2087.56	1890.43	1692.12	2339.55
ADORA1	Adora1	ENSMUSG00000042429	6750.44	-0.131638	-1.09554	0.0517452	0.640743	6331.1	7714.47	5326.45	6719.22	8204.79	6206.6
LIN28B	Lin28b	ENSMUSG00000063804	169.715	0.259802	1.19731	0.0517625	0.640743	208.69	191.078	155.121	165.219	168.968	129.216
ZNF217	Zfp217	ENSMUSG00000052056	107.843	-0.544001	-1.45801	0.0517747	0.640743	57.321	128.868	63.1988	242.672	94.6285	60.3694
DNAH12	Dnah12	ENSMUSG00000021879	16.1675	-0.912462	-1.88226	0.0519281	0.642206	7.7415	9.81406	13.1597	7.86755	16.6381	41.7841
RETN	Retn	ENSMUSG00000012705	42.5501	-0.514607	-1.42861	0.0520159	0.642856	28.0604	29.0631	48.814	37.0657	48.8724	63.4251
AHSA2P	Ahsa2	ENSMUSG00000020288	772.676	-0.1426	-1.10389	0.0521741	0.643786	760.59	797.36	646.017	805.612	908.894	717.581
CREBRF	Crebrf	ENSMUSG00000048249	1509.42	-0.144354	-1.10524	0.052197	0.643786	1606.78	1302.77	1392.92	1449.07	1663.35	1641.67
COX17	Cox17	ENSMUSG00000046516	891.907	-0.169985	-1.12505	0.0524215	0.645542	788.283	695.732	1027.11	930.068	702.468	1207.79
ANKRD29	Ankrd29	ENSMUSG00000057766	550.104	-0.15841	-1.11606	0.0524454	0.645542	500.865	536.355	522.566	558.569	610.259	572.012
TPX2	Tpx2	ENSMUSG00000027469	88.0147	-0.537333	-1.45129	0.0526112	0.647105	39.8885	84.1126	92.7421	76.5706	155.701	79.0736
DDR1	Ddr1	ENSMUSG00000003534	1492.85	-0.112669	-1.08123	0.0528226	0.648365	1340.42	1428.62	1537.97	1567.86	1493.01	1589.24
CPQ	Cpq	ENSMUSG00000039007	257.853	0.223468	1.16754	0.0528974	0.648482	293.338	298.9	240.175	284.029	235.782	194.898
CLDND1	Cldnd1	ENSMUSG00000022744	1694.62	-0.105617	-1.07595	0.0529584	0.648663	1610.05	1550.68	1738.82	1763.46	1668.54	1836.17
KLHDC8A	Klhdc8a	ENSMUSG00000042115	419.896	0.183565	1.13569	0.052985	0.648663	421.054	442.703	477.369	425.41	370.247	382.595
CYP46A1	Cyp46a1	ENSMUSG00000021259	6066.26	0.10269	1.07377	0.0530188	0.648663	6585.89	5829.53	6426.57	6191.57	5873.58	5490.44
G2E3	G2e3	ENSMUSG00000035293	543.521	-0.171711	-1.12639	0.0531342	0.649104	512.443	549.143	472.945	525.2	627.515	573.88
MAPK7	Mapk7	ENSMUSG00000001034	626.846	0.152249	1.1113	0.0531396	0.649104	604.886	673.898	702.814	593.161	589.145	597.173
ZNF394	Zkscan14	ENSMUSG00000029627	196.285	0.243771	1.18408	0.0531615	0.649104	219.528	221.863	196.963	175.549	199.895	163.912
PELI2	Peli2	ENSMUSG00000021846	501.905	-0.176386	-1.13005	0.0532557	0.649339	476.081	504.717	433.514	589.522	487.491	520.104
HS3ST4	Hs3st4	ENSMUSG00000078591	1371.99	-0.182576	-1.13491	0.0533231	0.649339	1009.49	1479.65	1353.34	1257.54	1417.91	1714.01
FGD3	Fgd3	ENSMUSG00000037946	245.025	-0.221995	-1.16635	0.0535906	0.65175	231.988	260.982	184.106	299.11	292.663	201.301
IFNGR2	Ifngr2	ENSMUSG00000022965	975.787	0.12674	1.09182	0.0535925	0.65175	1020.64	1045.2	989.233	908.622	916.511	974.513
SLC1A4	Slc1a4	ENSMUSG00000020142	1798.96	0.130674	1.09481	0.0536706	0.652265	2022.16	1999.76	1572.06	2083.09	1905.56	1211.11
TMEM229A	Tmem229a	ENSMUSG00000048022	1387.93	-0.114746	-1.08278	0.0538079	0.653499	1418.12	1459.89	1123.05	1610.34	1472.07	1244.1
NCKAP5	Nckap5	ENSMUSG00000049690	154.646	0.41142	1.32999	0.0541594	0.656894	170.687	172.014	159.446	111.582	73.6951	240.454
BNC2	Bnc2	ENSMUSG00000028487	35.7462	0.546441	1.46048	0.0545539	0.660942	36.9914	35.9936	55.1861	27.4605	27.5773	31.2683
BABAM1	Babam1	ENSMUSG00000031820	1440.8	0.112563	1.08115	0.0545656	0.660942	1507.93	1478.63	1505.11	1457.4	1333.79	1361.94
TRIM9	Trim9	ENSMUSG00000021071	7755.87	0.0942394	1.0675	0.054615	0.661103	7731.96	8562.37	7726.38	7358.79	8093.28	7062.43
FYB1	Fyb	ENSMUSG00000022148	145.976	-0.294156	-1.22617	0.0546978	0.661248	121.839	108.957	158.99	149.693	117.039	219.339
RAMP2	Ramp2	ENSMUSG00000001240	370.118	0.183983	1.13602	0.054802	0.661248	395.997	417.456	366.915	347.939	382.883	309.517
PTGS1	Ptgs1	ENSMUSG00000047250	448.702	0.176315	1.12999	0.0548281	0.661248	434.497	476.279	519.779	439.082	410.246	412.329
NYNRIN	Nynrin	ENSMUSG00000075592	269.79	0.206775	1.15411	0.0548372	0.661248	273.704	281.988	312.275	241.424	249.767	259.585
DUS2	Dus2	ENSMUSG00000031901	298.851	-0.212091	-1.15837	0.0548993	0.661248	282.477	296.473	251.615	342.206	290.806	329.532
FERMT2	Fermt2	ENSMUSG00000037712	2364.91	-0.0950307	-1.06809	0.0549065	0.661248	2224.94	2300.22	2334.11	2442.75	2343.82	2543.64
PTK2B	Ptk2b	ENSMUSG00000059456	11214.4	0.117629	1.08495	0.0549202	0.661248	12733	10473.3	11759.5	9666.64	10737.6	11916.1
ZNF442	Gm14391	ENSMUSG00000078903	1823.06	-0.130766	-1.09488	0.0549871	0.661248	1880.67	1981.17	1366.54	1858.41	2305.54	1546
CACNG8	Cacng8	ENSMUSG00000053395	1527.5	0.112787	1.08132	0.0549893	0.661248	1559.98	1547.25	1655.32	1460.1	1532.51	1409.86
C16orf96	4930562C15Rik	ENSMUSG00000022518	28.4894	-0.629591	-1.54713	0.0550817	0.66181	15.5633	22.8919	29.7336	36.1488	32.9438	33.6551
PVALB	Pvalb	ENSMUSG00000005716	974.454	-0.143543	-1.10461	0.055113	0.66181	1021.14	836.104	921.167	1052.36	1005.81	1010.13
CFL1	Cfl1	ENSMUSG00000056201	19139.3	0.0691384	1.04909	0.0551772	0.66181	19383.8	19059.8	20357.4	18610.3	18301.2	19123.4
PLS1	Pls1	ENSMUSG00000049493	247.648	-0.226319	-1.16985	0.0552345	0.66181	225.688	262.249	197.44	259.795	295.498	245.215
HNRNPM	Hnrnpm	ENSMUSG00000059208	2782.23	-0.0956048	-1.06851	0.0552538	0.66181	2662.02	2887.07	2521.81	3009.62	2899.62	2713.25
SLBP	Slbp	ENSMUSG00000004642	563.455	0.186797	1.13823	0.0552587	0.66181	612.772	573.177	610.312	517.407	627.251	439.812
MAF1	Maf1	ENSMUSG00000022553	1173.5	0.14989	1.10948	0.0552898	0.66181	1342.91	1092.45	1269	1201.97	1019.62	1115.05
EYA3	Eya3	ENSMUSG00000028886	1067.31	0.119295	1.0862	0.0553705	0.662342	1040.48	1034.64	1255.44	919.61	967.382	1186.3
EPB41	Epb41	ENSMUSG00000028906	1105.66	-0.141397	-1.10297	0.0554576	0.662346	937.188	1157.94	1059.31	1172.3	1188.05	1119.18
GLIPR1	Glipr1	ENSMUSG00000056888	31.6662	-0.632497	-1.55025	0.0554809	0.662346	19.8658	24.8986	29.0159	22.1635	46.3397	47.7138
QTRT2	Qtrt2	ENSMUSG00000022704	462.036	-0.176758	-1.13034	0.0555246	0.662346	435.55	473.007	392.973	507.769	460.668	502.248
CXorf22	Gm7173	ENSMUSG00000073077	15.2314	0.850021	1.80253	0.0555852	0.662346	22.9971	15.1126	20.4952	12.8271	7.68912	12.2675
JOSD2	Josd2	ENSMUSG00000038695	1224.36	-0.122521	-1.08864	0.0555885	0.662346	1068.14	1183.28	1269.04	1290.99	1223.1	1311.6
MBTD1	Mbtd1	ENSMUSG00000059474	822.76	-0.135628	-1.09857	0.0555886	0.662346	781.115	738.811	834.045	880.959	854.574	847.054
COG8	Cog8	ENSMUSG00000031916	869.439	0.136522	1.09925	0.0556736	0.662926	811.817	890.113	1034.45	824.5	782.608	873.151
TFEB	Tfeb	ENSMUSG00000023990	172.59	-0.262671	-1.1997	0.0558355	0.664419	144.054	163.724	162.631	191.026	163.912	210.191
LONRF2	Lonrf2	ENSMUSG00000048814	5107.71	0.082732	1.05902	0.0559053	0.664419	5359	5285.68	5116.35	4912.64	5220.75	4751.81
SNX30	Snx30	ENSMUSG00000028385	1457.69	-0.119781	-1.08657	0.0559081	0.664419	1366.98	1434.74	1384.59	1393.26	1517.08	1649.48
ABLIM3	Ablim3	ENSMUSG00000032735	1050.62	0.145778	1.10633	0.0559696	0.664716	1035.9	1251.89	1022.7	957.098	1017.99	1018.16
MDM4	Mdm4	ENSMUSG00000054387	3016.75	-0.0958248	-1.06868	0.056066	0.665429	3100.32	3216.07	2447.82	3177.05	3382.43	2776.83
FBLN7	Fbln7	ENSMUSG00000027386	56.1373	-0.439593	-1.35622	0.0561993	0.666484	43.1904	51.4309	47.4802	62.8486	56.6237	75.2502
PBX3	Pbx3	ENSMUSG00000038718	214.685	0.362492	1.28564	0.056228	0.666484	168.263	338.63	212.173	167.448	157.655	243.941
ASGR1	Asgr1	ENSMUSG00000020884	25.7247	0.709371	1.63509	0.0562929	0.666821	35.1657	25.1162	31.7434	17.6563	10.3138	34.3531
PRPF6	Prpf6	ENSMUSG00000002455	1571.7	-0.362092	-1.28529	0.0563353	0.666891	1609.34	1507.6	961.028	1564.18	2693.07	1095
VPS4B	Vps4b	ENSMUSG00000009907	1318.6	-0.108749	-1.07829	0.0564694	0.668044	1314.8	1301.95	1190.6	1394.94	1404.3	1305.02
EME1	Eme1	ENSMUSG00000039055	7.73915	-1.17725	-2.26145	0.0565708	0.66881	2.73389	4.2684	7.70337	10.9706	7.32136	13.4373
MEF2D	Mef2d	ENSMUSG00000001419	7943.71	0.078105	1.05563	0.056612	0.668865	8001.26	8063.99	8412.25	7410.02	7891.4	7883.31
SERGEF	Sergef	ENSMUSG00000030839	550.339	0.158766	1.11633	0.056683	0.668988	575.892	655.774	510.426	536.178	555.092	468.675
LRPAP1	Lrpap1	ENSMUSG00000029103	3632.46	0.0907409	1.06492	0.0566958	0.668988	3857.02	4077.96	3297.77	3645	3890	3027.02
PSTPIP1	Pstpip1	ENSMUSG00000032322	57.4102	0.458595	1.3742	0.0567546	0.669249	82.2509	56.5912	60.859	57.6201	42.0393	45.1008
SLC29A2	Slc29a2	ENSMUSG00000024891	310.379	0.205768	1.1533	0.0568223	0.669393	348.699	313.848	335.359	318.401	267.338	278.627
EFTUD2	Eftud2	ENSMUSG00000020929	2634.78	-0.095533	-1.06846	0.0568419	0.669393	2565.75	2595.46	2479.36	2608.8	2784.9	2774.4
FOXM1	Foxm1	ENSMUSG00000001517	43.3225	0.53636	1.45031	0.0569431	0.669393	57.9311	41.5118	53.2781	37.0162	22.7913	47.4062
NME3	Nme3	ENSMUSG00000073435	288.94	-0.241846	-1.1825	0.0570569	0.669393	263.403	222.351	302.129	308.717	224.963	412.078
IKZF4	Ikzf4	ENSMUSG00000002578	562.712	0.150665	1.11008	0.0570853	0.669393	512.291	496.272	772.411	461.303	468.112	665.884
ATR	Atr	ENSMUSG00000032409	620.673	-0.150341	-1.10983	0.0571181	0.669393	569.56	573.439	622.423	598.657	680.526	679.433
BCL11A	Bcl11a	ENSMUSG00000000861	2662.08	-0.11168	-1.08049	0.0571476	0.669393	2443.78	2273.48	2948.7	2703.73	2313.31	3289.5
DLX5	Dlx5	ENSMUSG00000029755	88.5399	0.367623	1.29022	0.0571611	0.669393	89.9852	102.219	104.411	73.2742	59.1044	102.246
BRCA2	Brca2	ENSMUSG00000041147	233.909	-0.225809	-1.16943	0.0572299	0.669393	187.73	207.109	254.181	250.847	238.005	265.58
IDS	Ids	ENSMUSG00000035847	16993.2	0.0720318	1.0512	0.0573196	0.669393	18495.7	17818.9	15949	16853.8	17493.1	15349
R3HCC1	R3hcc1	ENSMUSG00000034194	462.958	-0.191941	-1.1423	0.0573485	0.669393	500.889	396.012	397.67	490.582	569.891	422.703
CAPRIN2	Caprin2	ENSMUSG00000030309	312.683	-0.233949	-1.17605	0.0573644	0.669393	273.118	340.248	248.029	310.555	324.678	379.47
PPIG	Ppig	ENSMUSG00000042133	2812.48	-0.134929	-1.09804	0.0573776	0.669393	2218.88	2247.06	3500.66	2032.38	2626.35	4249.53
SLC25A1	Slc25a1	ENSMUSG00000003528	811.199	-0.131249	-1.09524	0.0574116	0.669393	770.438	807.643	744.763	895.767	851.75	796.836
SHPK	Shpk	ENSMUSG00000005951	84.8847	0.369867	1.29223	0.0574341	0.669393	92.7405	88.2384	106.542	85.1393	73.0937	63.5545
N4BP3	N4bp3	ENSMUSG00000001053	386.291	-0.213937	-1.15985	0.0574354	0.669393	286.275	386.491	400.911	430.704	355.229	458.132
OSBPL9	Osbpl9	ENSMUSG00000028559	1412.76	0.122584	1.08868	0.0574915	0.669393	1486.72	1560.73	1369.43	1514.24	1297.4	1248.02
LGR6	Lgr6	ENSMUSG00000042793	147.263	0.407059	1.32598	0.0575245	0.669393	133.636	254.131	118.737	98.6505	134.585	143.839
SEMA6B	Sema6b	ENSMUSG00000001227	3504.44	0.105376	1.07577	0.0575368	0.669393	3496.19	3528.97	3879.86	3622.65	3165.83	3333.16
CDH22	Cdh22	ENSMUSG00000053166	1372.05	0.155535	1.11383	0.0575936	0.669626	1630.86	1430.53	1240.89	1636.63	1372.41	920.982
WDR6	Wdr6	ENSMUSG00000066357	2742.66	0.0995157	1.07141	0.0576944	0.670371	2748.97	3005.85	2756.34	2710.88	2556.45	2677.5
SPACA6	Spaca6	ENSMUSG00000080316	1503.15	-0.105619	-1.07596	0.0577602	0.670435	1439.96	1461.26	1441.47	1544.91	1515.56	1615.74
RNF165	Rnf165	ENSMUSG00000025427	2675.76	0.0979741	1.07027	0.0578243	0.670601	2580.04	2766.92	2939.57	2428.73	2407.51	2931.76
TBC1D4	Tbc1d4	ENSMUSG00000033083	279.052	-0.227104	-1.17048	0.05806	0.671223	268.452	319.646	188.765	326.577	300.597	270.275
KCNC1	Kcnc1	ENSMUSG00000058975	6070.62	-0.0907275	-1.06491	0.0580754	0.671223	5843.97	5215.72	6574.07	5996.2	5713.83	7079.95
EPHX1	Ephx1	ENSMUSG00000038776	465.723	0.188447	1.13954	0.0580931	0.671223	570.682	473.079	445.324	502.056	410.209	392.986
C1orf115	C130074G19Rik	ENSMUSG00000039349	2716.04	0.118304	1.08546	0.058095	0.671223	3202.18	2677.78	2587.77	2889.53	2725.91	2213.06
CELSR2	Celsr2	ENSMUSG00000068740	10294.4	0.0724744	1.05152	0.0580987	0.671223	9811.84	10045.1	11794.5	9546.34	9263.76	11304.7
ARHGEF11	Arhgef11	ENSMUSG00000041977	2880.5	0.126824	1.09189	0.0582168	0.67167	2990.28	2868.48	3144.6	2939.06	2993.54	2347.01
FEZ1	Fez1	ENSMUSG00000032118	5050.24	-0.089973	-1.06435	0.058231	0.67167	4779.45	5064.35	4830.15	4923.38	5326.12	5377.98
VWA5B1	Vwa5b1	ENSMUSG00000028753	213.057	0.312292	1.24168	0.0582728	0.67167	274.133	169.005	266.551	198.931	214.998	154.723
LAD1	Lad1	ENSMUSG00000041782	49.554	-0.464682	-1.38001	0.058299	0.67167	38.4315	48.2187	37.9593	56.3875	53.744	62.5828
AQP11	Aqp11	ENSMUSG00000042797	273.399	0.203358	1.15138	0.0583213	0.67167	292.516	277.88	306.627	241.296	241.291	280.784
HENMT1	Henmt1	ENSMUSG00000045662	25.499	0.690983	1.61438	0.0583975	0.672124	25.7289	39.6807	26.2948	26.2374	26.344	8.70808
HMG20B	Hmg20b	ENSMUSG00000020232	410.561	-0.173038	-1.12743	0.0585243	0.672776	347.118	358.717	450.632	411.689	371.991	523.217
CPOX	Cpox	ENSMUSG00000022742	1035.31	-0.129784	-1.09413	0.0585612	0.672776	947.941	993.871	1024.99	1017.97	1159.1	1067.97
DAPK1	Dapk1	ENSMUSG00000021559	3123.17	0.092635	1.06632	0.0585947	0.672776	3238.35	3147.88	3284.63	2885.72	3144.95	3037.51
CLIC1	Clic1	ENSMUSG00000007041	252.408	0.225694	1.16934	0.0586709	0.672776	274.527	312.73	230.174	252.904	220.217	223.893
SIDT2	Sidt2	ENSMUSG00000034908	2450.69	0.0928702	1.06649	0.058708	0.672776	2567.61	2598.75	2422.37	2378.78	2355.42	2381.24
DENND6B	Dennd6b	ENSMUSG00000015377	2199.13	0.116217	1.08389	0.0587117	0.672776	2275.1	2221.15	2368.6	2288.7	1908.04	2133.19
EVC2	Evc2	ENSMUSG00000050248	620.058	0.157729	1.11553	0.0587359	0.672776	757.522	637.925	563.822	634.336	648.373	478.37
CYB5A	Cyb5a	ENSMUSG00000024646	1017.42	0.12474	1.09031	0.0587736	0.672776	1120.92	1083.82	980.522	943.825	1017.5	957.958
KIAA1109	4932438A13Rik	ENSMUSG00000037270	5002.44	-0.0981143	-1.07037	0.0587859	0.672776	5530.01	5376	3582.36	5427.71	6300.03	3798.5
GRIP2	Grip2	ENSMUSG00000030098	1119.62	-0.170084	-1.12512	0.0589424	0.674144	912.274	1286.11	958.563	1325.21	1220.46	1015.12
LNX2	Lnx2	ENSMUSG00000016520	191.362	-0.247489	-1.18714	0.0589807	0.67416	166.152	197.899	160.798	202.824	211.403	209.095
BUB1B	Bub1b	ENSMUSG00000040084	77.3827	-0.453758	-1.3696	0.0590774	0.674842	51.8905	42.1453	113.121	100.248	66.3963	90.495
MAP3K5	Map3k5	ENSMUSG00000071369	1581.44	-0.34533	-1.27044	0.0591454	0.675197	1391.42	1221.04	1533.37	1778.84	2244.86	1319.09
RNF7	Rnf7	ENSMUSG00000051234	1137.63	-0.115094	-1.08305	0.0591942	0.675332	1141.46	1176.98	960.422	1249.25	1216.83	1080.81
TTC13	Ttc13	ENSMUSG00000037300	1114.91	-0.117966	-1.0852	0.0592418	0.675452	998.183	1015.69	1195.65	1145.11	1056.38	1278.43
BDNF	Bdnf	ENSMUSG00000048482	1332.4	0.128197	1.09293	0.0592839	0.675511	1277.33	1376.29	1524.95	1205.41	1355.05	1255.34
BACH1	Bach1	ENSMUSG00000025612	383.087	-0.19317	-1.14327	0.0593667	0.675577	316.164	400.474	355.585	401.488	425.279	399.535
NPSR1	Npsr1	ENSMUSG00000043659	56.7539	-0.435452	-1.35233	0.0594532	0.675577	46.3165	38.9424	59.8297	51.2442	66.354	77.8369
IGSF8	Igsf8	ENSMUSG00000038034	4603.42	-0.104415	-1.07506	0.0595385	0.675577	4278.63	4228.62	4816.47	5118.56	4460.87	4717.37
CCDC181	Ccdc181	ENSMUSG00000026578	673.327	-0.144831	-1.1056	0.0595441	0.675577	545.986	597.35	770.747	594.796	643.952	887.131
RP9	Rp9	ENSMUSG00000032239	787.6	-0.147592	-1.10772	0.0596133	0.675577	612.06	599.557	1010.66	691.545	588.54	1223.23
SOX2	Sox2	ENSMUSG00000074637	857.085	-0.150208	-1.10973	0.0596743	0.675577	753.094	713.465	959.499	854.605	700.716	1161.13
VIPR1	Vipr1	ENSMUSG00000032528	1342.84	-0.116757	-1.08429	0.0596979	0.675577	1181.75	1281.1	1408.76	1375.92	1399.24	1410.28
QRICH1	Qrich1	ENSMUSG00000006673	2064.86	0.133815	1.09719	0.0597185	0.675577	2056.29	1993.04	2442.66	1998.25	2098.09	1800.84
C6orf136	2310061I04Rik	ENSMUSG00000050705	1231.69	0.118413	1.08554	0.0597447	0.675577	1230.11	1187.68	1435.63	1174.93	1156	1205.83
CLASP2	Clasp2	ENSMUSG00000033392	7214.38	-0.0780612	-1.0556	0.0597585	0.675577	7100.89	7531.61	6424.72	7617.26	7837.01	6774.82
GNG3	Gng3	ENSMUSG00000071658	4398.91	0.0942044	1.06748	0.0598185	0.675577	4492.69	4028.97	5118.35	4170.37	3942.09	4640.98
CPT1B	Cpt1b	ENSMUSG00000078937	58.0056	-0.424653	-1.34225	0.0599089	0.675577	55.476	44.6851	48.7703	71.0653	63.9206	64.1162
NCAPD2	Ncapd2	ENSMUSG00000038252	840.397	0.177754	1.13112	0.0599153	0.675577	938.844	797.604	940.331	930.039	698.271	737.294
SPHK1	Sphk1	ENSMUSG00000061878	143.984	0.281268	1.21526	0.0599212	0.675577	156.594	175.052	142.514	148.388	120.636	120.718
CACNA1G	Cacna1g	ENSMUSG00000020866	4323.33	0.0942703	1.06753	0.0600002	0.675577	4144.65	4535.65	4720.02	4306.37	4063.1	4170.19
TRAF6	Traf6	ENSMUSG00000027164	537.891	-0.15079	-1.11018	0.0600036	0.675577	529.56	509.926	489.546	587.862	588.555	521.9
RPS21	Rps21	ENSMUSG00000039001	2322.59	-0.153941	-1.1126	0.0600331	0.675577	2003.14	1869.02	2663.8	2347.81	1701.9	3349.86
SYT6	Syt6	ENSMUSG00000027849	668.507	-0.405665	-1.3247	0.0600351	0.675577	481.444	736.587	497.18	621.972	730.761	943.101
MYZAP	Myzap	ENSMUSG00000041361	43.0602	0.560669	1.47495	0.0600669	0.675577	46.7777	50.7944	49.612	20.7667	26.8162	63.5942
AIG1	Aig1	ENSMUSG00000019806	915.411	-0.121822	-1.08811	0.0602204	0.676682	847.759	859.465	923.995	945.171	933.906	982.171
CARD11	Card11	ENSMUSG00000036526	5.59155	1.37118	2.58682	0.0602573	0.676682	11.237	5.24734	7.66346	2.76886	2.9675	3.6651
CAPN3	Capn3	ENSMUSG00000079110	162.56	0.279234	1.21355	0.0602902	0.676682	185.688	197.795	151.551	160.99	126.985	152.351
VSTM2L	Vstm2l	ENSMUSG00000037843	2133.58	0.126153	1.09138	0.0603196	0.676682	2181.77	2016.89	2494.25	2204.84	1843.42	2060.31
ADAL	Adal	ENSMUSG00000027259	449.444	-0.22461	-1.16846	0.0603505	0.676682	339.601	412.341	465.908	445.419	335.607	697.79
HK2	Hk2	ENSMUSG00000000628	125.802	0.288966	1.22176	0.0605282	0.678258	140.053	135.405	139.04	114.436	104.245	121.634
ICOS	Icos	ENSMUSG00000026009	7.0607	1.49372	2.81614	0.0605814	0.678438	17.0467	4.10916	8.79651	0	3.69124	8.72057
AP2M1	Ap2m1	ENSMUSG00000022841	16315.5	0.0743756	1.05291	0.0607757	0.679779	17323	17234.7	15594.3	17140.6	16568.7	14031.9
DGCR2	Dgcr2	ENSMUSG00000003166	3080.39	0.0992145	1.07119	0.060911	0.680875	3377.86	3065.97	3108.41	3140.82	3095.2	2694.1
WFIKKN2	Wfikkn2	ENSMUSG00000044177	51.6876	0.516121	1.4301	0.06102	0.681212	63.0317	44.8046	75.5146	55.4193	42.0443	29.3109
RBM28	Rbm28	ENSMUSG00000029701	1685.88	-0.123773	-1.08958	0.0610274	0.681212	1470.62	1701.73	1664.13	1579.93	1796.73	1902.11
TRADD	Tradd	ENSMUSG00000031887	108.949	0.330605	1.25754	0.0611225	0.681212	129.03	108.53	125.965	105.548	77.283	107.339
DSE	Dse	ENSMUSG00000039497	157.424	0.270955	1.20661	0.0611588	0.681212	181.776	151.466	183.721	144.505	150.243	132.835
MEGF9	Megf9	ENSMUSG00000039270	5215.98	0.113358	1.08174	0.0611718	0.681212	5562.4	4693.36	6031.43	4908.16	5136.66	4963.87
TNFRSF13C	Tnfrsf13c	ENSMUSG00000068105	22.4846	-0.687512	-1.6105	0.0612055	0.681212	15.1355	13.6756	20.4346	20.444	17.5548	47.6628
LGALS1	Lgals1	ENSMUSG00000068220	322.071	0.189079	1.14004	0.0612288	0.681212	341.508	328.754	357.851	296.162	274.478	333.671
NRXN2	Nrxn2	ENSMUSG00000033768	14765.5	0.0875891	1.06259	0.0612397	0.681212	15398.5	15232.4	14975.6	15723.3	14098.1	13165.5
BRD9	Brd9	ENSMUSG00000057649	2379.84	-0.102497	-1.07363	0.0613712	0.681455	2059.07	2264.89	2552.32	2357.97	2195.15	2849.61
SSBP2	Ssbp2	ENSMUSG00000003992	1980.83	-0.172939	-1.12735	0.0614107	0.681455	1889.02	1924.07	1754.24	1811.7	2739.51	1766.44
WBP2	Wbp2	ENSMUSG00000034341	9704.55	0.0778242	1.05543	0.0614108	0.681455	9649.82	8914.58	11333.8	8734.85	8845.88	10748.4
MKL1	Mkl1	ENSMUSG00000042292	1634.23	0.101268	1.07272	0.0614756	0.681759	1669.87	1688	1715.96	1581.66	1516.23	1633.67
KLHL25	Klhl25	ENSMUSG00000055652	247.659	0.233048	1.17532	0.0615284	0.681928	280.191	304.697	219.503	266.212	206.25	209.104
IFT122	Ift122	ENSMUSG00000030323	933.933	0.121842	1.08812	0.0616387	0.681928	998.764	965.181	955.461	897.368	875.673	911.152
DHCR7	Dhcr7	ENSMUSG00000058454	837.922	0.129952	1.09426	0.0616535	0.681928	825.665	886.27	911.798	770.522	752.912	880.363
FH	Fh1	ENSMUSG00000026526	1694.05	-0.101668	-1.07301	0.0616747	0.681928	1585.98	1576.04	1733.6	1667.65	1637.87	1963.18
C1QL3	C1ql3	ENSMUSG00000049630	3583.89	0.0983644	1.07056	0.0617059	0.681928	3190.58	2926.67	5000.97	2697.12	3019.03	4668.97
ZMYM4	Zmym4	ENSMUSG00000042446	1617	-0.110043	-1.07926	0.0617274	0.681928	1544.46	1623.67	1495.64	1611.43	1661.93	1764.87
ROBO3	Robo3	ENSMUSG00000032128	1822.75	-0.114519	-1.08261	0.0619267	0.681928	2086.33	1799.08	1373.72	2124.46	2014.69	1538.21
NFKB2	Nfkb2	ENSMUSG00000025225	87.4174	-0.372664	-1.29474	0.061967	0.681928	93.8694	88.4562	50.1599	113.204	89.2486	89.5666
HSD3B2	Hsd3b1	ENSMUSG00000027871	2.03793	2.56113	5.90171	0.0619793	0.681928	2.58266	3.03798	3.17885	0	0	3.42809
ZC3H13	Zc3h13	ENSMUSG00000022000	2999.66	-0.100841	-1.0724	0.0619894	0.681928	2686.27	2915.2	3065.24	2791.62	2994.85	3544.8
ARL4C	Arl4c	ENSMUSG00000049866	1466.89	-0.125478	-1.09087	0.0619972	0.681928	1433.64	1226.06	1556.77	1540.71	1498.77	1545.41
HCN4	Hcn4	ENSMUSG00000032338	93.6477	0.347772	1.27259	0.0620378	0.681928	99.6044	120.13	94.654	71.8126	88.1923	87.4926
GNG13	Gng13	ENSMUSG00000025739	635.464	0.184428	1.13637	0.0620826	0.681928	705.54	548.987	778.349	637.769	510.051	632.085
RACGAP1	Racgap1	ENSMUSG00000023015	430.336	0.163486	1.11999	0.0621837	0.681928	469.851	471.601	422.624	426.768	407.052	384.118
PDCD6	Pdcd6	ENSMUSG00000021576	1036.28	0.134444	1.09767	0.0622512	0.681928	1265.09	1129.46	864.5	992.971	1138.03	827.634
SLC6A11	Slc6a11	ENSMUSG00000030307	4021.53	0.130111	1.09438	0.0622637	0.681928	3988.96	4830.23	3795.76	4395.25	3544.07	3574.93
NQO1	Nqo1	ENSMUSG00000003849	62.5125	0.415697	1.33394	0.0623086	0.681928	70.8367	60.5804	83.7153	59.8034	46.0899	54.0495
LSM8	Lsm8	ENSMUSG00000044155	390.716	-0.173556	-1.12784	0.0623199	0.681928	386.774	400.464	313.572	427.88	470.722	344.884
DOCK9	Dock9	ENSMUSG00000025558	4301.07	-0.092687	-1.06635	0.0623389	0.681928	4230.93	4603.76	3666.05	4439.71	4770.64	4095.32
TLR5	Tlr5	ENSMUSG00000079164	13.7777	-1.06676	-2.09473	0.0623415	0.681928	3.12776	16.0579	7.85131	8.06678	24.7087	22.8536
S100A11	S100a11	ENSMUSG00000027907	88.3309	0.36328	1.28635	0.062378	0.681928	100.817	87.0711	109.291	81.8868	56.9811	93.9394
S1PR1	S1pr1	ENSMUSG00000045092	4444.83	-0.0849239	-1.06063	0.0624008	0.681928	4373.77	4477.07	4092.9	4537.38	4549.5	4638.35
SCAMP5	Scamp5	ENSMUSG00000040722	10417.8	0.0741203	1.05272	0.0624014	0.681928	11059.8	10589	10397.6	10480.5	10455.8	9524.26
ITGA7	Itga7	ENSMUSG00000025348	368.231	-0.199624	-1.1484	0.0624621	0.681928	345.072	421.133	266.394	421.547	396.619	358.619
RTL8B	Rtl8b	ENSMUSG00000067924	3153.79	0.0965645	1.06922	0.0626539	0.681975	3412.87	3228.52	3136.98	3290.23	2945.52	2908.65
CCDC167	Ccdc167	ENSMUSG00000024018	288.687	-0.20778	-1.15491	0.062677	0.681975	295.138	241.556	267.401	324.665	315.367	287.998
STAT1	Stat1	ENSMUSG00000026104	638.08	-0.145319	-1.10597	0.0626923	0.681975	605.926	565.452	641.646	609.812	635.697	769.945
TOMM6	Tomm6	ENSMUSG00000033475	1310.21	0.119382	1.08627	0.062804	0.681975	1355.95	1272.97	1461.45	1263.2	1113.53	1394.19
FKBP1A	Fkbp1a	ENSMUSG00000032966	10898.1	0.0843217	1.06019	0.0628162	0.681975	11849.7	10642.1	11158.3	10896.5	10353.3	10488.7
TMEM86A	Tmem86a	ENSMUSG00000010307	306.325	0.199628	1.1484	0.0628836	0.681975	321.509	286.998	374.056	284.534	243.502	327.353
SLC30A9	Slc30a9	ENSMUSG00000029221	4190.7	-0.0819179	-1.05842	0.0628895	0.681975	4339.17	4178.09	3689.98	4519.2	4626.25	3791.49
STEAP3	Steap3	ENSMUSG00000026389	214.31	0.237412	1.17888	0.062928	0.681975	222.506	210.557	264.876	213.689	175.203	199.031
PRSS45	Prss45	ENSMUSG00000047257	6.87833	-1.27827	-2.42547	0.0629376	0.681975	1.04485	5.70469	5.0137	7.28971	11.0055	11.2116
LYPD2	Lypd2	ENSMUSG00000022595	3.3374	1.80388	3.49158	0.0630264	0.681975	2.74023	4.30574	8.89566	1.82004	0.977687	1.28504
SERPINB6	Serpinb6c	ENSMUSG00000052180	3.48778	1.74683	3.3562	0.0630276	0.681975	4.80857	6.17103	4.58039	0.934867	0.949077	3.48275
LASP1	Lasp1	ENSMUSG00000038366	4561.44	0.0809844	1.05774	0.0630634	0.681975	4747.37	4743.15	4574.01	4650.32	4504.3	4149.47
SYPL1	Sypl	ENSMUSG00000020570	994.558	-0.122672	-1.08875	0.0630766	0.681975	1063.05	989.562	802.648	1087.37	1167.14	857.571
TLR3	Tlr3	ENSMUSG00000031639	365.291	-0.176945	-1.13049	0.0631409	0.681975	352.972	361.187	314.428	387.63	424.012	351.517
PTPN1	Ptpn1	ENSMUSG00000027540	1552.9	-0.105746	-1.07605	0.0631517	0.681975	1431.33	1531.21	1523.48	1538.23	1604.63	1688.49
CDYL2	Cdyl2	ENSMUSG00000031758	761.365	0.131344	1.09531	0.0632074	0.681975	862.042	826.698	697.807	763.439	800.767	617.437
KIAA0513	6430548M08Rik	ENSMUSG00000031824	9819.96	0.0735998	1.05234	0.0632317	0.681975	9999.56	10226.7	9978.33	9882.44	9741.26	9091.46
CSTF1	Cstf1	ENSMUSG00000027498	567.333	0.180099	1.13296	0.0632323	0.681975	584.763	610.846	608.187	499.923	639.078	461.203
RBM15B	Rbm15b	ENSMUSG00000074102	1630.06	0.116993	1.08447	0.0632394	0.681975	1694.64	1784.24	1599.16	1582.98	1774.83	1344.51
SYT3	Syt3	ENSMUSG00000030731	1255.07	-0.132839	-1.09645	0.0632884	0.681975	1236	1282.98	1076.56	1413.97	1201.1	1319.82
SPOCK1	Spock1	ENSMUSG00000056222	9829.03	0.0784878	1.05591	0.0633603	0.682347	10236.7	9892.29	10160.4	9266.48	10002.2	9416.12
KIAA1211	C530008M17Rik	ENSMUSG00000036377	1850.67	-0.138727	-1.10093	0.0635838	0.684351	1589.14	1720.71	1938	1519.9	1885.31	2450.94
PES1	Pes1	ENSMUSG00000020430	998.878	0.129794	1.09414	0.063625	0.684391	1123.6	1128.98	870.183	993.447	1135.52	741.535
NADSYN1	Nadsyn1	ENSMUSG00000031090	113.629	-0.31047	-1.24011	0.0637838	0.685281	94.6231	121.457	88.4267	140.435	127.793	109.038
TMCO6	Tmco6	ENSMUSG00000006850	212.427	0.231506	1.17406	0.0638523	0.685281	218.901	220.564	249.796	211.281	176.157	197.865
PARD3B	Pard3b	ENSMUSG00000052062	138.143	0.318272	1.24684	0.0638807	0.685281	160.086	150.369	146.08	90.1855	125.073	157.062
NEK2	Nek2	ENSMUSG00000026622	34.0968	-0.55041	-1.4645	0.0638955	0.685281	22.9556	33.1901	26.7982	35.8121	43.2717	42.5532
GNAL	Gnal	ENSMUSG00000024524	5044.72	0.0795037	1.05665	0.0640498	0.686137	5302.81	5253.61	4995.7	5045.35	4808.21	4862.61
TRIM63	Trim63	ENSMUSG00000028834	19.7567	-0.712172	-1.63827	0.0640881	0.686137	15.806	12.1188	17.2786	28.7584	21.293	23.2853
HTR3B	Htr3b	ENSMUSG00000008590	2.8986	-2.027	-4.07557	0.0642814	0.686386	2.82773	0.88557	0	2.86298	4.85498	5.96036
EML1	Eml1	ENSMUSG00000058070	1633.48	-0.107878	-1.07764	0.064336	0.686386	1612.91	1699.04	1398.44	1905.79	1758.33	1426.35
WDR76	Wdr76	ENSMUSG00000027242	217.854	-0.235454	-1.17728	0.0643382	0.686386	163.822	167.401	269.236	170.877	219.812	315.973
THSD7B	Thsd7b	ENSMUSG00000042581	127.158	-0.324318	-1.25207	0.0643648	0.686386	80.1098	129.17	128.994	135.702	123.79	165.18
DLX6	Dlx6	ENSMUSG00000029754	178.426	0.248526	1.18799	0.0643697	0.686386	186.995	178.1	214.276	135.371	157.188	198.627
ZMYND12	Zmynd12	ENSMUSG00000070806	6.13019	1.27003	2.41166	0.0643745	0.686386	11.329	6.2044	8.45381	3.59261	3.71715	3.48418
NET1	Net1	ENSMUSG00000021215	1037.22	-0.133834	-1.09721	0.0644223	0.686494	1000.71	1023.2	941.516	1036.53	1239.91	981.454
ENTPD6	Entpd6	ENSMUSG00000033068	1297.74	0.108677	1.07824	0.0644762	0.68662	1354.17	1282.56	1403.97	1252.1	1208.22	1285.41
BROX	Brox	ENSMUSG00000046836	1633.11	-0.104055	-1.07479	0.064611	0.68662	1615.13	1578.24	1529.17	1633.88	1779.06	1663.16
DENND3	Dennd3	ENSMUSG00000036661	273.253	0.22141	1.16587	0.0646148	0.68662	287.416	270.421	326.883	285.966	230.49	238.344
SLC38A1	Slc38a1	ENSMUSG00000023169	5691.3	-0.103008	-1.07401	0.0647267	0.687128	5283.75	5740.5	5439.31	5459.39	6470.09	5754.73
LIN54	Lin54	ENSMUSG00000035310	395.167	0.254597	1.193	0.0647471	0.687128	506.882	327.647	449.499	267.513	372.853	446.605
FAM111A	Fam111a	ENSMUSG00000024691	77.1339	-0.505795	-1.41991	0.0648072	0.687128	65.6747	44.0476	81.8984	129.416	47.7379	94.0294
QARS	Qars	ENSMUSG00000032604	1274.76	0.129552	1.09395	0.064873	0.687128	1343.18	1367.91	1276.64	1210.93	1408.61	1041.31
PEG3	Peg3	ENSMUSG00000002265	14211.3	-0.0786356	-1.05602	0.0649136	0.687128	13337.1	13738.4	14396	13602.1	14968.8	15225.6
B4GALNT1	B4galnt1	ENSMUSG00000006731	3615.56	0.0806668	1.05751	0.0649454	0.687128	3738.24	3760.57	3650.44	3557.67	3592.26	3394.19
TRIM72	Trim72	ENSMUSG00000042828	34.7534	0.607043	1.52313	0.064964	0.687128	47.1789	42.3492	36.1441	45.3751	17.2714	20.2015
COL20A1	Col20a1	ENSMUSG00000016356	181.589	-0.266284	-1.20271	0.0650176	0.687128	150.141	199.154	145.673	225.273	184.138	185.154
ATOX1	Atox1	ENSMUSG00000018585	473.804	0.175734	1.12954	0.0650192	0.687128	507.71	434.754	563.462	442.908	372.002	521.99
MORC2	Morc2a	ENSMUSG00000034543	1394.85	0.127395	1.09232	0.0650565	0.687128	1305.86	1558.88	1504.7	1247.5	1380.44	1371.71
SH3RF1	Sh3rf1	ENSMUSG00000031642	1127.39	0.126882	1.09193	0.0650968	0.687128	1100.84	1137.52	1296.86	1138.06	987.094	1103.96
RBM25	Rbm25	ENSMUSG00000010608	5795.25	-0.0994603	-1.07137	0.0651217	0.687128	4914.62	4991.15	6722.15	4795.66	5146.69	8201.24
SOCS6	Socs6	ENSMUSG00000056153	520.881	-0.187817	-1.13904	0.0651814	0.68736	481.415	538.516	439.786	473.512	585.225	606.832
DDX47	Ddx47	ENSMUSG00000030204	1106.31	0.118048	1.08527	0.0653234	0.687486	1183.63	1166.1	1104.86	1022.75	1136.82	1023.73
SERPINA10	Serpina10	ENSMUSG00000061947	31.615	0.568438	1.48292	0.0653273	0.687486	31.9477	38.8247	41.0316	21.0187	20.2243	36.6429
GUCY1B1	Gucy1b3	ENSMUSG00000028005	5330.81	0.112682	1.08124	0.0653355	0.687486	6255.49	5391.99	4944.23	5072.83	5982.33	4337.99
EYA1	Eya1	ENSMUSG00000025932	260.065	0.244187	1.18443	0.0653439	0.687486	335.922	315.51	201.881	214.959	263.523	228.593
BPGM	Bpgm	ENSMUSG00000038871	1182.15	-0.115481	-1.08334	0.0654842	0.688168	1180.66	1170.41	1052.98	1349.02	1219.1	1120.76
RDH11	Rdh11	ENSMUSG00000066441	627.038	-0.140043	-1.10194	0.0655914	0.688722	616.501	604.416	568.966	641.211	683.637	647.499
DHX40	Dhx40	ENSMUSG00000018425	623.127	-0.155284	-1.11364	0.0656123	0.688722	594.889	634.841	538.451	641.539	626.324	702.715
SMC6	Smc6	ENSMUSG00000020608	1491.1	-0.124025	-1.08977	0.0657648	0.689529	1306.3	1382.48	1575.21	1290.8	1493.79	1898.03
MINK1	Mink1	ENSMUSG00000020827	10225.2	0.0732867	1.05211	0.0659126	0.690112	11041.4	10506.5	9898.11	10486	10211.6	9207.53
CACNA2D1	Cacna2d1	ENSMUSG00000040118	7809.2	0.0983986	1.07058	0.0659338	0.690112	8699.78	7786.72	7732.07	7263.04	8344.33	7029.29
SHISA5	Shisa5	ENSMUSG00000025647	1459.85	0.10742	1.0773	0.0660463	0.690812	1451.64	1426.24	1663.69	1391.99	1266.85	1558.66
ZCCHC24	Zcchc24	ENSMUSG00000055538	1791.89	-0.108064	-1.07778	0.0662148	0.691217	1776.95	1677.8	1717.91	1920.49	1718.85	1939.37
FAR1	Far1	ENSMUSG00000030759	3656.35	-0.0885284	-1.06329	0.0662492	0.691217	3584.7	3879.31	3172.54	3830.39	4039.29	3431.84
FRS3	Frs3	ENSMUSG00000023266	471.091	0.241898	1.18255	0.0662544	0.691217	507.268	468.844	543.373	578.519	414.405	314.139
SRSF2	Srsf2	ENSMUSG00000034120	3225.62	-0.0824715	-1.05883	0.0662762	0.691217	3029.57	3114.91	3256.12	3252.12	3267.29	3433.69
AHCYL2	Ahcyl2	ENSMUSG00000029772	4379.41	-0.0849244	-1.06063	0.0663044	0.691217	4490.41	4621.21	3634.32	4657.36	5063.17	3809.99
ABHD15	Abhd15	ENSMUSG00000000686	26.5771	0.613301	1.52975	0.066381	0.69162	40.7644	33.3246	22.0492	21.7064	28.5388	13.0794
GRIK1	Grik1	ENSMUSG00000022935	329.189	-0.209687	-1.15644	0.0664568	0.691899	276.357	341.182	296.099	307.027	357.761	396.709
PHKG1	Phkg1	ENSMUSG00000025537	491.908	-0.171793	-1.12646	0.0664992	0.691899	453.822	467.626	460.119	453.863	499.495	616.522
STAR	Star	ENSMUSG00000031574	137.388	-0.286176	-1.2194	0.066538	0.691899	117.52	148.358	105.893	155.958	147.281	149.315
FAM227A	Fam227a	ENSMUSG00000042564	354.422	-0.198075	-1.14717	0.0665714	0.691899	303.982	316.745	357.281	325.928	312.422	510.172
NPAT	Npat	ENSMUSG00000033054	742.24	-0.14433	-1.10522	0.0665973	0.691899	708.188	740.011	665.968	715.423	787.559	836.288
TSEN34	Tsen34	ENSMUSG00000035585	955.801	0.122826	1.08887	0.0667784	0.692986	1034.11	949.761	1005.92	939.199	928.637	877.184
ERICH4	Erich4	ENSMUSG00000074261	1.83425	-2.40125	-5.28259	0.0668263	0.692986	0.930437	0.873711	0	2.7779	3.92992	2.49352
MYO10	Myo10	ENSMUSG00000022272	1244.35	-0.149862	-1.10946	0.0668744	0.692986	1127.14	1346.5	1068.54	1415.21	1164.61	1344.08
ZNF879	Zfp879	ENSMUSG00000044296	61.0177	-0.484723	-1.39932	0.0668786	0.692986	32.1433	44.4723	82.4172	79.2131	66.8065	61.0541
AGAP2	Agap2	ENSMUSG00000025422	33183.4	0.0820558	1.05853	0.0668917	0.692986	34134.9	35043.5	33167.2	35223	31248.1	30283.7
CLPTM1L	Clptm1l	ENSMUSG00000021610	2253.87	0.0975209	1.06993	0.0670159	0.693205	2389.54	2356.96	2235.85	2284.08	2336.95	1919.82
CRYBA4	Cryba4	ENSMUSG00000066975	13.0604	0.947237	1.92818	0.0670586	0.693205	13.4393	16.1267	20.2634	9.59439	15.3349	3.60361
TFDP2	Tfdp2	ENSMUSG00000032411	1110.1	-0.133349	-1.09684	0.0671733	0.693934	1058.55	1033.68	1084.56	1053.34	1288.01	1142.44
SMIM17	Smim17	ENSMUSG00000093536	250.784	-0.233344	-1.17556	0.0672161	0.693983	272.953	254.957	168.36	330.49	249.477	228.471
TRIM45	Trim45	ENSMUSG00000033233	252.482	-0.275455	-1.21038	0.0672787	0.694237	260.304	250.411	177.257	321.309	211.235	294.378
PCDH17	Pcdh17	ENSMUSG00000035566	2406.67	-0.14183	-1.1033	0.0673877	0.694576	1643.69	2195.4	2989.62	1912.61	2198.58	3500.13
CCDC129	Ccdc129	ENSMUSG00000037973	64.9385	0.386776	1.30747	0.0674659	0.694674	82.8519	77.3306	59.9714	65.1579	62.7008	41.6185
HSPB6	Hspb6	ENSMUSG00000036854	112.434	-0.331514	-1.25833	0.0674901	0.694674	86.0599	106.872	105.164	96.0453	143.116	137.348
DAGLB	Daglb	ENSMUSG00000039206	875.939	0.182542	1.13488	0.0675113	0.694674	942.193	815.093	1035.94	970.552	801.096	690.756
TUBB	Tubb5	ENSMUSG00000001525	12411.8	0.0710337	1.05047	0.067892	0.697471	12888.4	13326.7	11921.4	12859.1	12408.4	11066.6
TMEM98	Tmem98	ENSMUSG00000035413	153.438	-0.274606	-1.20966	0.0678978	0.697471	138.929	137.147	140.57	189.7	139.319	174.962
IQCJ-SCHIP1	Gm21949	ENSMUSG00000102422	117.504	0.41969	1.33764	0.0682829	0.700123	197.489	81.9345	122.569	94.547	86.546	121.936
PIK3IP1	Pik3ip1	ENSMUSG00000034614	728.051	-0.147026	-1.10728	0.0682953	0.700123	657.513	724.742	684.55	720.402	703.829	877.268
APOBEC2	Apobec2	ENSMUSG00000040694	6.9253	-1.22196	-2.33263	0.0683094	0.700123	1.85284	6.08795	4.46129	13.0173	8.7266	7.40584
NCSTN	Ncstn	ENSMUSG00000003458	1774.85	0.0997661	1.0716	0.0683506	0.700153	1939.82	1818.35	1749.03	1811.2	1754.83	1575.86
FADS3	Fads3	ENSMUSG00000024664	934.971	0.121544	1.0879	0.0684523	0.700801	939.793	926.919	1059.71	892.985	888.573	901.847
LMNB1	Lmnb1	ENSMUSG00000024590	186.772	-0.23632	-1.17798	0.0685512	0.701421	174.211	196.157	144.862	210.369	209.244	185.791
ZCCHC11	Zcchc11	ENSMUSG00000034610	1272.13	-0.136713	-1.0994	0.0686628	0.701775	1158.79	1416.37	1068.29	1359.96	1307.96	1321.39
KCTD13	Kctd13	ENSMUSG00000030685	3082.92	0.0961774	1.06894	0.0687518	0.702292	3154.96	2941.02	3464.51	3029.96	2711.26	3195.83
NR3C2	Nr3c2	ENSMUSG00000031618	790.319	-0.183838	-1.1359	0.0688329	0.702727	915.419	617.121	689.874	820.382	863.877	835.241
FAM163B	Fam163b	ENSMUSG00000009216	4741.47	-0.089551	-1.06404	0.0688872	0.702888	4189.12	4525.04	5031.43	4385.59	4545.04	5772.58
CFAP54	Cfap54	ENSMUSG00000020014	247.349	0.221145	1.16566	0.0689807	0.703449	245.784	236.195	320.644	205.3	242.991	233.179
FHIT	Fhit	ENSMUSG00000060579	60.6005	0.488944	1.40342	0.0690748	0.703683	103.044	44.3982	65.2047	52.1513	58.2113	40.5932
RPL13	Rpl13	ENSMUSG00000000740	4289.43	-0.126429	-1.09159	0.0691831	0.703683	3749.89	3492.49	5094.32	4601.24	3483.45	5315.22
BRD2	Brd2	ENSMUSG00000024335	5662.38	-0.0766022	-1.05453	0.0693635	0.703683	5244.27	5539.87	5749.61	5610.3	5707.38	6122.87
ZDHHC20	Zdhhc20	ENSMUSG00000021969	1487.45	-0.111126	-1.08007	0.0693785	0.703683	1344.52	1439.5	1503.2	1394.96	1549.4	1693.16
ZZZ3	Zzz3	ENSMUSG00000039068	1817.84	-0.100627	-1.07224	0.069423	0.703683	1849.7	1769.87	1641.7	1888.41	2046.96	1710.39
USP43	Usp43	ENSMUSG00000020905	218.824	0.257516	1.19542	0.0694298	0.703683	221.082	226.699	265.476	221.081	144.411	234.194
IL27RA	Il27ra	ENSMUSG00000005465	6.15138	1.24307	2.36703	0.0694553	0.703683	10.2687	7.85748	7.72603	3.70941	4.90052	2.4462
SLC22A2	Slc22a2	ENSMUSG00000040966	33.475	0.554492	1.46865	0.0695794	0.703683	27.0023	44.5801	47.8152	24.3109	24.2522	32.8893
POLE3	Pole3	ENSMUSG00000028394	507.089	-0.149853	-1.10946	0.0695858	0.703683	470.369	470.141	502.617	547.684	517.125	534.598
ANGPT1	Angpt1	ENSMUSG00000022309	140.248	0.28943	1.22216	0.0695986	0.703683	138.595	165.453	156.932	100.323	127.93	152.256
GNB1	Gnb1	ENSMUSG00000029064	17122.1	0.0732686	1.0521	0.0696263	0.703683	19155.1	18045.6	15399	18277.8	17813.8	14041.1
CPXM2	Cpxm2	ENSMUSG00000030862	113.717	0.298484	1.22985	0.0697812	0.703683	111.741	134.707	129.377	97.2571	95.5458	113.672
MYLPF	Mylpf	ENSMUSG00000030672	12.1672	1.00445	2.00618	0.0698139	0.703683	19.0356	15.1916	12.7604	18.1525	4.25879	3.60415
CDC42BPG	Cdc42bpg	ENSMUSG00000024769	301.287	0.25458	1.19299	0.069824	0.703683	261.065	429.152	293.481	265.992	270.522	287.507
SAMD9L	Samd9l	ENSMUSG00000047735	126.337	0.295905	1.22766	0.0698266	0.703683	155.006	168.737	97.143	123.59	111.717	101.827
MACF1	Macf1	ENSMUSG00000028649	13534.7	-0.0729353	-1.05185	0.0698339	0.703683	12642.5	13578.7	13353	13837.1	13570.7	14226.1
KLRK1	Klrk1	ENSMUSG00000030149	4.75912	1.43256	2.69925	0.0698383	0.703683	10.9195	5.25869	4.7614	1.84656	2.33908	3.4295
RNF13	Rnf13	ENSMUSG00000036503	2179.61	-0.0905212	-1.06475	0.0698518	0.703683	2279.71	2263.23	1790.71	2365.57	2474.37	1904.1
MAMSTR	Mamstr	ENSMUSG00000042918	79.4275	0.371192	1.29342	0.070007	0.703919	91.6411	83.8117	93.2098	80.7343	53.394	73.7743
DRAXIN	Draxin	ENSMUSG00000029005	11.6476	-0.95212	-1.93471	0.070096	0.703919	6.55773	8.78176	6.59462	9.30782	10.7936	27.8502
ENTPD5	Entpd5	ENSMUSG00000021236	916.625	0.12585	1.09115	0.0701716	0.703919	960.897	1060.77	844.122	924.257	976.037	733.671
RHPN1	Rhpn1	ENSMUSG00000022580	253.669	0.222895	1.16707	0.0702697	0.703919	286.469	289.276	244.68	273.423	204.861	223.304
SEC63	Sec63	ENSMUSG00000019802	3004.28	-0.0903811	-1.06465	0.0702787	0.703919	3160.63	2912.65	2654.65	3180.61	3344.58	2772.59
FBXO3	Fbxo3	ENSMUSG00000027180	2191.37	-0.102249	-1.07345	0.0702819	0.703919	2209.72	2172.83	1956.12	2223.82	2536.76	2049
PCDHB8	Pcdhb8	ENSMUSG00000045876	82.826	0.425327	1.34288	0.0703316	0.703919	121.327	60.5824	99.2684	56.0024	57.6165	102.159
MYO19	Myo19	ENSMUSG00000020527	639.577	-0.156614	-1.11467	0.0704201	0.703919	706.39	651.014	466.666	720.017	672.097	621.275
RPP38	Rpp38	ENSMUSG00000049950	125.395	-0.281811	-1.21572	0.0704388	0.703919	91.7601	98.805	146.19	107.944	112.504	195.168
TTI1	Tti1	ENSMUSG00000027650	522.722	0.153813	1.11251	0.0704486	0.703919	556.043	544.017	550.565	515.964	451.597	518.147
PLPP2	Plpp2	ENSMUSG00000052151	48.1632	-0.454513	-1.37032	0.0704617	0.703919	32.4631	44.7228	44.7729	49.5049	59.2605	58.255
PRKACA	Prkaca	ENSMUSG00000005469	5014.57	0.078344	1.05581	0.0704705	0.703919	5048.2	5014.05	5395.93	4945.57	4812.4	4871.29
FAM83B	Fam83b	ENSMUSG00000032358	2.22841	2.31146	4.96384	0.0705691	0.703919	1.26138	4.95497	4.82245	1.07859	0	1.25308
CDH4	Cdh4	ENSMUSG00000000305	604.61	0.166461	1.1223	0.0706732	0.703919	533.935	668.984	719.285	564.814	576.707	563.934
METTL21A	Mettl21a	ENSMUSG00000025956	182.576	0.242525	1.18306	0.0707117	0.703919	224.171	183.845	185.5	177.786	177.503	146.653
CPLX3	Cplx3	ENSMUSG00000039714	381.2	-0.247707	-1.18732	0.0707713	0.703919	261.855	452.289	330.146	385.673	409.985	447.25
FHL3	Fhl3	ENSMUSG00000032643	39.9375	0.502921	1.41708	0.0707989	0.703919	36.8186	43.5369	58.1415	21.8006	29.7728	49.5543
TBC1D13	Tbc1d13	ENSMUSG00000039678	1288.67	0.117979	1.08521	0.0708002	0.703919	1270.37	1301.91	1456.07	1231.73	1286.46	1185.5
DUSP16	Dusp16	ENSMUSG00000030203	387.264	-0.17655	-1.13018	0.0708175	0.703919	387.673	391.946	310.981	401.845	480.91	350.228
CNTN1	Cntn1	ENSMUSG00000055022	10494.9	-0.107593	-1.07743	0.0708177	0.703919	9790.92	10992.1	9502.76	10301.6	12564	9817.97
ABT1	Abt1	ENSMUSG00000036376	283.519	-0.198067	-1.14716	0.0708519	0.703919	284.076	263.823	244.409	284.534	328.823	295.449
CHTF18	Chtf18	ENSMUSG00000019214	44.8316	-0.543242	-1.45724	0.0708819	0.703919	29.1089	45.4271	31.9243	31.8407	53.4047	77.284
PLPPR3	Plppr3	ENSMUSG00000035835	1535.54	0.111997	1.08072	0.070938	0.703919	1564.15	1680.77	1537.02	1629.93	1474.2	1327.18
SIRT1	Sirt1	ENSMUSG00000020063	494.285	0.189744	1.14056	0.0709721	0.703919	552.153	511.776	507.475	375.368	456.814	562.123
MICAL3	Mical3	ENSMUSG00000051586	2882.86	-0.087691	-1.06267	0.0709935	0.703919	2783.31	2889.09	2710.59	3143.92	3011.22	2759
MRPL47	Mrpl47	ENSMUSG00000037531	348.682	0.183709	1.1358	0.0711406	0.704939	339.864	362.936	403.409	301.168	279.351	405.361
DNAH7	Dnah7b	ENSMUSG00000041144	190.041	-0.300535	-1.2316	0.0712131	0.704939	121.866	208.67	178.618	217.023	168.908	245.162
LOX	Lox	ENSMUSG00000024529	30.8114	0.568946	1.48344	0.0712138	0.704939	48.3356	47.1869	17.0709	31.6385	24.5502	16.0862
TTC39C	Ttc39c	ENSMUSG00000024424	306.183	0.183757	1.13584	0.0712508	0.704939	295.446	295.459	386.895	271.223	254.449	333.629
PPP4R3B	Ppp4r3b	ENSMUSG00000020463	1448.12	-0.122363	-1.08852	0.0714117	0.706148	1458.02	1395.91	1307.53	1369.08	1632.08	1526.12
UBE4B	Ube4b	ENSMUSG00000028960	3375.95	-0.0840725	-1.06001	0.0714602	0.706245	3202.45	3246.17	3385.54	3568.94	3421.95	3430.66
CDH12	Cdh12	ENSMUSG00000040452	478.299	-0.180179	-1.13302	0.0715602	0.706851	481.762	437.839	424.096	472.971	610.579	442.549
RPL31	Rpl31	ENSMUSG00000073702	2466.49	0.113564	1.0819	0.0718259	0.709091	2795.64	2540.12	2360.07	2457.87	2188.75	2456.5
SIMC1	Simc1	ENSMUSG00000043183	486.98	-0.157367	-1.11525	0.0718878	0.709319	433.354	470.311	477.992	544.788	490.571	504.863
RHOBTB3	Rhobtb3	ENSMUSG00000021589	508.624	-0.164222	-1.12056	0.0720736	0.710656	436.204	520.326	482.363	511.745	578.397	522.712
NLGN2	Nlgn2	ENSMUSG00000051790	9658.05	0.0783263	1.05579	0.072184	0.710656	10153.2	9785.86	9810.94	10018.8	9346.79	8832.71
ABCA9	Abca9	ENSMUSG00000041797	331.069	0.182508	1.13485	0.0722004	0.710656	364.652	399.734	292.961	335.867	314.43	278.771
CALB2	Calb2	ENSMUSG00000003657	349.696	0.868475	1.82573	0.0722213	0.710656	244.905	911.185	234.162	233.521	227.462	246.943
SPAG16	Spag16	ENSMUSG00000053153	12.8359	-0.876158	-1.83548	0.0722384	0.710656	7.5982	9.16373	9.22907	9.39016	15.1224	26.5117
CCDC40	Ccdc40	ENSMUSG00000039963	46.0413	-0.48597	-1.40053	0.0723197	0.710656	30.8076	46.4876	37.6624	45.654	68.6861	46.9503
IMP3	Imp3	ENSMUSG00000032288	458.079	0.158955	1.11648	0.0723348	0.710656	470.404	509.453	469.515	467.018	439.743	392.343
TRPM3	Trpm3	ENSMUSG00000052387	730.62	-0.128152	-1.09289	0.0724526	0.711431	692.323	718.768	683.307	746.004	782.049	761.268
B3GAT3	B3gat3	ENSMUSG00000071649	3156.72	0.0999135	1.07171	0.0725223	0.71147	3468.82	3272.13	3049.88	3438.97	2999.11	2711.4
SC5D	Sc5d	ENSMUSG00000032018	1551.56	-0.101493	-1.07288	0.0725573	0.71147	1438.89	1520.74	1532.09	1600.01	1644.55	1573.09
KIAA1211L	2010300C02Rik	ENSMUSG00000026090	6612.23	0.0802166	1.05718	0.0726576	0.71147	7177.55	6636.95	6564.45	6584.1	6756.45	5953.88
ARHGAP18	Arhgap18	ENSMUSG00000039031	198.943	-0.269035	-1.205	0.0726633	0.71147	166.37	230.796	145.466	210.805	208.494	231.727
PIAS4	Pias4	ENSMUSG00000004934	614.548	0.142984	1.10419	0.0726734	0.71147	599.592	537.274	801.742	539.918	506.65	702.112
BANF1	Banf1	ENSMUSG00000024844	638.694	0.143001	1.1042	0.0726905	0.71147	705.046	616.291	690.434	622.418	588.396	609.579
SNX24	Snx24	ENSMUSG00000024535	268.182	-0.195639	-1.14523	0.0727812	0.711578	231.121	243.34	274.401	277.234	255.828	327.168
TNPO2	Tnpo2	ENSMUSG00000031691	5396.47	0.0763558	1.05435	0.0728386	0.711578	5778.91	5465.41	5373.14	5405.25	5304.26	5051.83
EMC1	Emc1	ENSMUSG00000078517	2105.81	0.109745	1.07904	0.0730622	0.713005	2026.39	2192.98	2343.17	2093.44	2078.89	1900
SLC31A1	Slc31a1	ENSMUSG00000066150	519.123	0.147366	1.10755	0.073186	0.713145	555.588	586.759	494.883	494.142	522.195	461.174
RASGRF2	Rasgrf2	ENSMUSG00000021708	6026.82	0.127525	1.09242	0.0732399	0.713145	7538.04	5507.11	5826.69	5972.51	6097.7	5218.88
OXSR1	Oxsr1	ENSMUSG00000036737	1513.43	-0.104973	-1.07547	0.0733072	0.713145	1463.21	1573.14	1340.41	1645.29	1553.43	1505.09
SLC39A12	Slc39a12	ENSMUSG00000036949	1048.61	-0.110543	-1.07963	0.073317	0.713145	1092.96	1117.16	815.715	1184.66	1195.63	885.518
GSTM1	Gstm2	ENSMUSG00000040562	53.7117	0.429287	1.34657	0.0733605	0.713145	58.2693	63.2796	62.3874	46.8891	35.1616	56.2831
TMEM158	Tmem158	ENSMUSG00000054871	734.21	0.133171	1.0967	0.0734074	0.713145	737.004	734.488	834.665	709.758	702.618	686.73
STARD5	Stard5	ENSMUSG00000046027	151.963	-0.268244	-1.20434	0.0734421	0.713145	141.248	130.091	139.182	137.38	157.701	206.173
FOCAD	Focad	ENSMUSG00000038368	1159.77	0.111443	1.08031	0.0734653	0.713145	1233.61	1214.98	1164.42	1200.04	1108.6	1036.98
PABPC4	Pabpc4	ENSMUSG00000011257	1134.08	0.115429	1.0833	0.0735841	0.713145	1090.81	996.524	1439.01	948.816	920.828	1408.51
IL23A	Il23a	ENSMUSG00000025383	4.47596	-1.44594	-2.7244	0.0736102	0.713145	2.80584	3.50872	1.10744	5.64871	7.7546	6.03045
LHX5	Lhx5	ENSMUSG00000029595	10.3537	1.11611	2.16761	0.0736152	0.713145	4.77791	15.3561	21.7959	7.29698	1.03151	11.8637
SLC4A5	Slc4a5	ENSMUSG00000068323	3.57404	-1.72539	-3.30669	0.0736452	0.713145	1.30234	0.449288	4.4933	4.0603	7.57968	3.55934
MTX3	Mtx3	ENSMUSG00000021704	1503.58	-0.0987166	-1.07082	0.0736768	0.713145	1491.33	1443.13	1422.04	1574.89	1544.15	1545.94
CTDSP1	Ctdsp1	ENSMUSG00000026176	634.707	0.1519	1.11103	0.073682	0.713145	665.695	743.644	596.283	676.354	567.455	558.809
IFT172	Ift172	ENSMUSG00000038564	1983.37	-0.0938978	-1.06725	0.0737346	0.713275	1944.15	2014.96	1792.97	2176.4	2156.36	1815.4
FAM57B	Fam57b	ENSMUSG00000058966	1981.65	-0.0951509	-1.06818	0.0738255	0.713761	1835.76	1973.99	1938.88	2065.96	1985.48	2089.84
ERGIC1	Ergic1	ENSMUSG00000001576	3437.01	0.0812188	1.05791	0.073863	0.713761	3604.33	3545.55	3449.8	3362.49	3491.37	3168.53
AP1B1	Ap1b1	ENSMUSG00000009090	5104.49	0.0960413	1.06884	0.0739104	0.713842	5955.52	5756.24	4112.46	5019.26	5918.77	3864.7
RSRC2	Rsrc2	ENSMUSG00000029422	2619.29	-0.118578	-1.08566	0.0739633	0.713975	2311.7	2448.43	2729.31	2217.18	2605.96	3403.17
RTN4RL1	Rtn4rl1	ENSMUSG00000045287	2054.84	0.109431	1.0788	0.0740032	0.713983	2199.78	1867.59	2336.51	1896.98	1960.48	2067.72
LRRC41	Lrrc41	ENSMUSG00000028703	913.024	0.133661	1.09707	0.0743081	0.716545	900.485	925.991	1043.31	939.148	805.921	863.288
RPS24	Rps24	ENSMUSG00000025290	4946.09	-0.0887425	-1.06344	0.0743727	0.716555	5251.18	5016.37	4143.02	5374.76	5068.95	4822.24
ARL10	Arl10	ENSMUSG00000025870	202.588	0.225578	1.16925	0.0744009	0.716555	212.343	210.303	233.347	202.174	173.886	183.477
ACADSB	Acadsb	ENSMUSG00000030861	1450.3	-0.10906	-1.07853	0.0744325	0.716555	1476.51	1384.95	1325.33	1434.3	1552.18	1528.54
ZWINT	Zwint	ENSMUSG00000019923	20338.4	0.0705782	1.05014	0.0744973	0.716555	21053.3	20894.1	20548.8	19022.8	19947.3	20563.8
HEY2	Hey2	ENSMUSG00000019789	108.968	0.300053	1.23119	0.074546	0.716555	114.929	124.936	120.523	99.0546	110.2	84.167
MDH1B	Mdh1b	ENSMUSG00000025963	22.9563	0.681225	1.6035	0.0745519	0.716555	23.393	28.2022	29.9672	9.49846	14.4591	32.2181
YWHAH	Ywhah	ENSMUSG00000018965	26888.2	0.0860245	1.06144	0.0746186	0.716555	30116	27151.2	25738.7	25991.4	28957.9	23374
IL18RAP	Il18rap	ENSMUSG00000026068	97.1503	0.317939	1.24655	0.0746232	0.716555	102.391	129.069	92.0003	90.7076	93.4397	75.2943
HSP90AB1	Hsp90ab1	ENSMUSG00000023944	41305.1	-0.0819037	-1.05841	0.0747235	0.717141	36485.4	37903.7	45452.4	36247.8	38837.7	52903.8
ALX4	Alx4	ENSMUSG00000040310	85.6783	0.347855	1.27267	0.0747722	0.717232	91.3303	106.915	88.3739	69.4742	66.9848	90.9917
DEFB136	Defb42	ENSMUSG00000054763	26.9388	-0.612554	-1.52896	0.0749998	0.718532	25.8722	25.05	13.8526	39.017	25.6578	32.183
CEP135	Cep135	ENSMUSG00000036403	386.592	-0.169426	-1.12461	0.0752029	0.718532	376.174	363.895	351.481	380.267	429.919	417.815
GSKIP	Gskip	ENSMUSG00000044715	592.305	0.139915	1.10184	0.0752625	0.718532	621.041	586.418	656.875	552.372	574.486	562.638
TRDMT1	Trdmt1	ENSMUSG00000026723	143.609	-0.27382	-1.20901	0.0753006	0.718532	142.737	114.902	132.587	176.431	143.908	151.091
ZNRF1	Znrf1	ENSMUSG00000033545	4368.62	-0.0754107	-1.05366	0.0753231	0.718532	4279.59	4334.1	4150.53	4566.45	4456.21	4424.83
EEF1AKMT2	Eef1akmt2	ENSMUSG00000030960	345.415	-0.187896	-1.1391	0.075331	0.718532	316.845	376.572	272.322	387.812	435.145	283.792
FAM84A	Fam84a	ENSMUSG00000020607	2040.08	0.0984208	1.0706	0.0753977	0.718532	2407.74	2192.65	1721.79	2117.49	2237.66	1563.13
DDX46	Ddx46	ENSMUSG00000021500	2756.04	-0.0904962	-1.06474	0.0754112	0.718532	2552.46	2711.92	2745.65	2774.41	2952	2799.82
EMP2	Emp2	ENSMUSG00000022505	679.982	0.139817	1.10177	0.0754177	0.718532	682.215	735.066	721.788	698.188	610.388	632.246
GSTM4	Gstm4	ENSMUSG00000027890	173.01	-0.236079	-1.17779	0.0755088	0.718532	145.176	142.698	190.597	174.777	180.01	204.801
BRD7	Brd7	ENSMUSG00000031660	1333.49	-0.144595	-1.10542	0.0756347	0.718532	1043.83	1351.37	1394.66	1185.58	1372.55	1652.97
DYNLT1	Dynlt1c	ENSMUSG00000000579	653.332	0.140896	1.10259	0.0756464	0.718532	693.558	599.757	764.872	595.253	599.055	667.496
GEMIN5	Gemin5	ENSMUSG00000037275	643.099	0.168216	1.12367	0.0757004	0.718532	588.756	595.116	876.673	606.261	590.368	601.423
PLCXD1	Plcxd1	ENSMUSG00000064247	587.117	0.147782	1.10786	0.0757701	0.718532	638.867	642.236	562.678	621.852	615.901	441.168
KLHL32	Klhl32	ENSMUSG00000040387	502.781	-0.157689	-1.1155	0.0758611	0.718532	457.898	419.309	545.782	511.841	441.362	640.493
ZNF764	Zfp764	ENSMUSG00000045757	105.545	-0.326258	-1.25376	0.075874	0.718532	70.5728	91.1581	123.247	114.472	118.514	115.306
CDC42EP2	Cdc42ep2	ENSMUSG00000045664	207.292	-0.220288	-1.16497	0.0759137	0.718532	194.656	170.249	208.368	209.181	202.085	259.215
COL7A1	Col7a1	ENSMUSG00000025650	209.162	-0.937081	-1.91465	0.0759283	0.718532	89.6031	247.613	83.7701	552.206	142.908	138.871
EXO1	Exo1	ENSMUSG00000039748	37.5581	-0.505725	-1.41984	0.0759924	0.718532	28.6482	30.6547	33.7618	32.8797	50.529	48.8754
PCIF1	Pcif1	ENSMUSG00000039849	1448.74	0.123842	1.08963	0.0760222	0.718532	1350.46	1242.79	1968.02	1350.27	1158.53	1622.37
APCDD1	Apcdd1	ENSMUSG00000071847	671.641	0.174173	1.12832	0.0760287	0.718532	761.119	754.359	618.374	806.215	569.317	520.459
UTP6	Utp6	ENSMUSG00000035575	957.82	-0.128042	-1.09281	0.0760676	0.718532	926.455	1032.47	784.495	1013.5	1155.05	834.951
SLC17A6	Slc17a6	ENSMUSG00000030500	380.327	-0.169932	-1.12501	0.076171	0.718532	365.723	371.448	336.54	377.953	418.238	412.058
ABHD4	Abhd4	ENSMUSG00000040997	1279.29	0.109543	1.07889	0.0762395	0.718532	1322.56	1386.27	1274.56	1297.83	1179.09	1215.41
CCNO	Ccno	ENSMUSG00000042417	26.2033	0.649964	1.56913	0.0762586	0.718532	38.9589	21.4604	35.9111	27.5701	14.2224	19.0967
PAFAH1B1	Pafah1b1	ENSMUSG00000020745	17900.4	-0.225057	-1.16882	0.0762696	0.718532	13452.6	13055.9	22539.7	12367.9	17356	28630.2
ABCB7	Abcb7	ENSMUSG00000031333	1041.28	-0.125858	-1.09116	0.076286	0.718532	1106.32	1175.13	718.526	1117.61	1281.64	848.471
DNAJC13	Dnajc13	ENSMUSG00000032560	2226.8	0.104065	1.0748	0.076313	0.718532	2226.28	2261.24	2436.29	2092.57	2304.85	2039.55
FNDC7	Fndc7	ENSMUSG00000045326	10.5305	1.11766	2.16995	0.0763682	0.718532	15.5229	20.0743	7.295	2.0962	10.8667	7.32807
BCKDK	Bckdk	ENSMUSG00000030802	834.978	0.120623	1.0872	0.0764237	0.718532	856.006	846.412	908.679	805.917	802.649	790.208
SMIM6	Smim6	ENSMUSG00000075420	7.85689	1.07351	2.10454	0.0764608	0.718532	11.0258	8.63278	12.3788	5.548	5.78837	3.7676
ATXN1	Atxn1	ENSMUSG00000046876	3403.47	0.104696	1.07527	0.0764665	0.718532	3504.15	3653.34	3418.71	3072.6	3700.25	3071.79
CNIH3	Cnih3	ENSMUSG00000026514	2067.83	0.0908255	1.06498	0.0764892	0.718532	2072.16	1957.28	2371.46	1893.54	1913.26	2199.3
GGT6	Ggt6	ENSMUSG00000040471	2.63239	-1.97272	-3.92507	0.0765223	0.718532	1.77133	0	1.32774	2.50661	6.87087	3.31781
SNRNP70	Snrnp70	ENSMUSG00000063511	6305.28	-0.0865165	-1.0618	0.0765258	0.718532	6037.92	6831.54	5486.59	6930.09	6611.12	5934.45
AP1S2	Ap1s2	ENSMUSG00000031367	668.509	-0.156669	-1.11471	0.0765342	0.718532	673.127	710.963	519.381	654.151	767.047	686.383
CLEC12A	Clec12a	ENSMUSG00000053063	38.6588	0.593183	1.50857	0.0765463	0.718532	40.9965	54.0386	37.7222	26.7483	58.9091	13.5378
AIFM3	Aifm3	ENSMUSG00000022763	3868.97	-0.0929451	-1.06655	0.0765492	0.718532	4023.78	3632.41	3577.68	4286.79	3874.52	3818.65
TWF1	Twf1	ENSMUSG00000022451	1161.42	-0.118736	-1.08578	0.0765569	0.718532	1123.53	1112.65	1099.31	1103.15	1196.18	1333.7
FMO5	Fmo5	ENSMUSG00000028088	114.11	-0.291628	-1.22402	0.0765937	0.718532	96.6254	117.877	93.5097	131.318	123.026	122.307
TRIQK	Triqk	ENSMUSG00000055963	315.694	0.18519	1.13697	0.0766004	0.718532	322.816	303.273	384.262	282.738	301.018	300.058
FAF2	Faf2	ENSMUSG00000025873	1247.66	-0.113816	-1.08209	0.076714	0.719228	1249.36	1109.82	1233.98	1218.34	1285.26	1389.22
LSM5	Lsm5	ENSMUSG00000091625	76.3831	-0.358931	-1.28248	0.0767798	0.719254	65.624	88.54	47.4281	97.2772	93.0512	66.3781
SPRN	Sprn	ENSMUSG00000045733	5872.15	0.0791676	1.05641	0.0768505	0.719254	6160.43	5841.32	6095.63	5796.76	5904.76	5433.99
TH	Th	ENSMUSG00000000214	69.1748	0.626533	1.54385	0.0768637	0.719254	38.0776	169.954	47.2396	43.3915	51.4967	64.8895
FOXO6	Foxo6	ENSMUSG00000052135	382.676	-0.170703	-1.12561	0.0769665	0.719748	344.251	399.642	336.695	421.005	402.809	391.651
LRCH4	Lrch4	ENSMUSG00000093445	321.273	-0.199163	-1.14803	0.0771344	0.720948	247.49	273.903	379.466	270.773	349.566	406.438
UBE2D1	Ube2d1	ENSMUSG00000019927	1265.83	-0.107734	-1.07753	0.0772586	0.721661	1244.89	1174.85	1235.16	1238.61	1328	1373.5
CMTM5	Cmtm5	ENSMUSG00000040759	573.825	-0.173828	-1.12805	0.0773266	0.721661	432.04	547.363	620.86	531.403	485.178	826.106
SPOP	Spop	ENSMUSG00000057522	5607.54	-0.0752715	-1.05356	0.0773385	0.721661	5345.04	5462.92	5566.68	5495.31	5643.85	6131.45
INTS13	Ints13	ENSMUSG00000040250	803.882	-0.129185	-1.09368	0.0773788	0.721661	842.811	801.849	662.004	826.174	913.991	776.462
HARS2	Hars2	ENSMUSG00000019143	760.829	-0.13368	-1.09709	0.0774084	0.721661	763.778	807.959	609.233	791.225	846.184	746.593
MEGF8	Megf8	ENSMUSG00000045039	6362.37	0.0829398	1.05917	0.0774659	0.721819	6573.44	6588.75	6469.57	6678.9	6005.71	5857.82
UPK1B	Upk1b	ENSMUSG00000049436	22.9987	0.636138	1.55416	0.0775044	0.721819	32.8028	28.189	22.2115	19.0766	25.0173	10.6951
SAMD14	Samd14	ENSMUSG00000047181	604.579	0.145393	1.10603	0.0775614	0.721981	610.659	703.78	590.814	567.615	582.884	571.721
CNTN4	Cntn4	ENSMUSG00000064293	1566.06	0.133505	1.09696	0.0778275	0.722066	1602.83	1632.68	1673.56	1237.09	1610.17	1640.04
LRRC69	Lrrc69	ENSMUSG00000023151	2.75039	1.91281	3.76541	0.0778986	0.722066	3.77504	4.46268	4.40498	1.92937	1.93028	0
SRRM3	Srrm3	ENSMUSG00000039860	2056.33	-0.0895206	-1.06402	0.0779079	0.722066	1966.93	2033.25	1977.6	2144.53	2079.7	2135.96
TCAIM	Tcaim	ENSMUSG00000046603	418.017	-0.158991	-1.11651	0.0779259	0.722066	393.55	387.822	403.799	427.36	464.274	431.296
DEXI	Dexi	ENSMUSG00000038055	937.148	-0.114319	-1.08246	0.0779703	0.722066	907.994	925.17	866.673	1024.19	988.027	910.83
MAT2A	Mat2a	ENSMUSG00000053907	5070.01	-0.10567	-1.07599	0.0780471	0.722066	4445.73	4885	5273.26	4400.31	5168.35	6247.39
NOM1	Nom1	ENSMUSG00000001569	786.636	-0.134028	-1.09735	0.0781265	0.722066	790.768	769.007	690.892	766.613	871.17	831.366
SLAIN2	Slain2	ENSMUSG00000036087	722.102	-0.20181	-1.15014	0.078187	0.722066	803.349	587.346	620.116	828.07	611.923	881.808
ZNF146	Zfp146	ENSMUSG00000037029	800.308	-0.142371	-1.10372	0.0782321	0.722066	827.12	811.261	647.098	785.711	970.663	759.992
MXI1	Mxi1	ENSMUSG00000025025	2063.25	-0.0882179	-1.06306	0.0782444	0.722066	2026.97	2028.79	1944.19	2154.57	2198.71	2026.26
UCHL5	Uchl5	ENSMUSG00000018189	1029.33	-0.126155	-1.09138	0.0782642	0.722066	957.468	934.795	1063.36	1023.11	1157.5	1039.77
SERPING1	Serping1	ENSMUSG00000023224	178.178	0.232077	1.17452	0.078279	0.722066	184.121	184.989	208.413	168.279	146.358	176.907
GREB1L	Greb1l	ENSMUSG00000042942	496.602	-0.169032	-1.1243	0.078286	0.722066	449.392	368.526	569.326	420.249	438.338	733.784
VSX2	Vsx2	ENSMUSG00000021239	13.1764	0.914395	1.88478	0.0783723	0.722066	34.26	12.6071	6.71703	9.07327	9.74348	6.6576
FIZ1	Fiz1	ENSMUSG00000061374	474.546	0.22677	1.17021	0.0783761	0.722066	537.256	451.566	525.104	525.502	516.582	291.266
ITIH2	Itih2	ENSMUSG00000037254	107.846	0.373884	1.29584	0.0783907	0.722066	118.579	174.151	77.0102	76.8239	104.749	95.762
MKX	Mkx	ENSMUSG00000061013	907.121	-0.124135	-1.08985	0.0784088	0.722066	851.017	844.855	909.057	1001.9	946.185	889.715
CTDNEP1	Ctdnep1	ENSMUSG00000018559	1704.06	0.0989116	1.07097	0.0784395	0.722066	1887.58	1743.71	1656.43	1743.17	1651.41	1542.05
CHD5	Chd5	ENSMUSG00000005045	12772.8	0.0760302	1.05411	0.0784802	0.722066	13336.6	13424	12545.2	13539.2	12361	11431.1
ADGRL1	Adgrl1	ENSMUSG00000013033	20989	0.0643521	1.04562	0.0784803	0.722066	21065.1	20742	22579.1	20496.8	19926.9	21123.9
FUT9	Fut9	ENSMUSG00000055373	4552.42	-0.111194	-1.08012	0.0787364	0.72334	4047.49	4623.02	4461.02	4211.47	5163.92	4807.61
MEGF6	Megf6	ENSMUSG00000057751	81.1405	-0.369876	-1.29224	0.0787376	0.72334	70.7179	74.837	64.1275	79.2788	126.897	70.9849
LRRC43	Lrrc43	ENSMUSG00000063409	20.6872	0.775466	1.71174	0.078856	0.724063	20.8419	25.8951	22.9518	9.73706	6.42925	38.2682
RNF152	Rnf152	ENSMUSG00000047496	679.133	-0.174798	-1.12881	0.0790562	0.72537	490.338	704.364	722.549	700.463	695.115	761.969
DAD1	Dad1	ENSMUSG00000022174	1174.02	0.126088	1.09133	0.0791193	0.72537	1288.64	1120.94	1265.13	1166.55	1005.53	1197.33
CAMTA1	Camta1	ENSMUSG00000014592	8862.38	-0.080824	-1.05762	0.0791241	0.72537	7904.27	7441.27	10402.4	7582.26	8170.21	11673.9
SRPK3	Srpk3	ENSMUSG00000002007	193.099	-0.254608	-1.19301	0.0791573	0.72537	176.609	145.226	209.48	236.076	173.732	217.47
PTX3	Ptx3	ENSMUSG00000027832	3.19335	1.86735	3.64862	0.079241	0.725773	3.8754	5.58577	4.06384	0	0.98516	4.64994
BTG3	Btg3	ENSMUSG00000022863	383.206	-0.167169	-1.12285	0.0794178	0.726214	361.467	368.239	351.914	377.953	400.811	438.849
SNX33	Snx33	ENSMUSG00000032733	233.404	-0.214517	-1.16032	0.0794498	0.726214	213.878	245.658	188.847	247.95	246.711	257.377
OPN3	Opn3	ENSMUSG00000026525	178.327	0.233555	1.17573	0.0795438	0.726214	181.579	182.41	214.11	167.069	140.197	184.599
CYTH1	Cyth1	ENSMUSG00000017132	1994.46	-0.146003	-1.1065	0.0795551	0.726214	1457.04	1954.44	2302.29	1953.29	2123.85	2175.87
ZNF280B	Zfp280b	ENSMUSG00000049764	539.993	0.14001	1.10191	0.0795623	0.726214	553.507	538.77	606.742	488.819	509.761	542.356
DUSP3	Dusp3	ENSMUSG00000003518	7016.82	-0.0737819	-1.05247	0.0796245	0.726214	6336.72	6143.48	8062.8	6535.93	6844.82	8177.18
GOLGA7B	Golga7b	ENSMUSG00000042532	3802.73	0.0864636	1.06176	0.0796333	0.726214	4218.03	3904.46	3622.58	4020.23	3733.14	3317.91
CPNE8	Cpne8	ENSMUSG00000052560	801.795	0.134867	1.09799	0.079771	0.726916	869.289	752.604	897.698	720.884	795.705	774.587
SH3GLB2	Sh3glb2	ENSMUSG00000026860	5344.45	0.105637	1.07597	0.0798038	0.726916	5587.33	5226.93	5803.39	5524.19	4458.44	5466.45
ABCG4	Abcg4	ENSMUSG00000032131	1636.89	0.103836	1.07463	0.079883	0.727135	1545.13	1562.85	1987.2	1562.77	1386.76	1776.64
LPP	Lpp	ENSMUSG00000033306	320.617	-0.222835	-1.16702	0.0799129	0.727135	280.434	283.079	323.288	271.905	417.158	347.836
MTMR1	Mtmr1	ENSMUSG00000015214	1397.99	0.169526	1.12469	0.0799872	0.727135	1279.49	1609.84	1548.7	1138.35	1602.93	1208.61
ZSCAN2	Zscan2	ENSMUSG00000038797	182.3	0.238716	1.17994	0.0800943	0.727612	189.245	237.408	163.804	190.051	183.901	129.392
ANK1	Ank1	ENSMUSG00000031543	1893.89	-0.0990239	-1.07105	0.0801195	0.727612	1917.29	1894.92	1666.43	2200.14	2011.61	1672.94
LEMD1	Lemd1	ENSMUSG00000079330	416.585	-0.180905	-1.13359	0.0804861	0.730276	331.654	435.091	405.835	456.232	439.356	431.342
WDR18	Wdr18	ENSMUSG00000035754	1192.62	0.121274	1.0877	0.0804928	0.730276	1272.01	1149.16	1309.37	1226	1107.96	1091.2
NREP	Nrep	ENSMUSG00000042834	2038.41	-0.120904	-1.08742	0.0807202	0.731158	2058	1681.33	2125.95	2213.53	1946.41	2205.23
SELENOV	Selenov	ENSMUSG00000046750	27.293	-0.583373	-1.49835	0.0807475	0.731158	21.3809	28.0664	16.1398	30.0278	32.6819	35.4611
ABR	Abr	ENSMUSG00000017631	15498.6	0.0888136	1.0635	0.0808286	0.731158	15179.9	15076	17738.7	15183	15325	14489.3
GATD1	Gatd1	ENSMUSG00000051007	618.739	0.147455	1.10761	0.0808455	0.731158	724.087	622.182	604.931	648.431	570.438	542.363
SV2B	Sv2b	ENSMUSG00000053025	16813.8	0.0819377	1.05844	0.0808707	0.731158	17913.5	17832.1	16092	16035.5	18332.6	14677.2
BIRC6	Birc6	ENSMUSG00000024073	4575.93	-0.0870888	-1.06222	0.0808739	0.731158	3823.53	4288.92	5204.5	4191.66	4450.23	5496.76
UBE2G1	Ube2g1	ENSMUSG00000020794	1473.82	-0.100785	-1.07236	0.0809105	0.731158	1521.88	1447.64	1293.92	1582.79	1665.71	1330.99
OXNAD1	Oxnad1	ENSMUSG00000021906	365.967	-0.166519	-1.12235	0.0810524	0.731638	373.24	356.614	303.207	432.154	412.286	318.299
PEX5	Pex5	ENSMUSG00000005069	1389.03	0.113494	1.08185	0.0810884	0.731638	1490.65	1432.31	1403.06	1494.07	1340.35	1173.77
TMEM123	Tmem123	ENSMUSG00000050912	328.593	-0.179472	-1.13247	0.0811779	0.731638	311.994	352.857	260.26	388.793	351.721	305.935
ADCYAP1R1	Adcyap1r1	ENSMUSG00000029778	4457.73	0.0924243	1.06616	0.0812234	0.731638	4278.78	4961.38	4558.77	4412.81	4426.47	4108.14
PIANP	Pianp	ENSMUSG00000030329	5408.68	0.0721968	1.05132	0.0812245	0.731638	5445.81	5262.94	5917.19	5035.35	5056.04	5734.76
RGS4	Rgs4	ENSMUSG00000038530	17384.7	0.119324	1.08623	0.0812441	0.731638	20574.9	16396.1	17284	15757.5	19302.4	14993
YAP1	Yap1	ENSMUSG00000053110	744.301	0.131926	1.09576	0.0812912	0.731701	849.832	769.569	716.507	764.365	689.3	676.231
S100A3	S100a3	ENSMUSG00000001021	11.9507	0.847173	1.79897	0.0813816	0.732153	15.5521	13.7691	16.8615	9.18448	8.70449	7.63248
DMTF1	Dmtf1	ENSMUSG00000042508	1968.91	-0.106192	-1.07638	0.0814376	0.732173	1843.4	2039.93	1806.28	1938.29	2217.66	1967.93
KIF22	Kif22	ENSMUSG00000030677	150.413	-0.276178	-1.21098	0.0815324	0.732173	122.305	158.918	126.36	139.365	180.224	175.308
ARID2	Arid2	ENSMUSG00000033237	1261.91	-0.126181	-1.0914	0.0816996	0.732173	1223.79	1221.05	1174.46	1161.02	1440.21	1350.93
LRIF1	Lrif1	ENSMUSG00000056260	554.127	-0.143975	-1.10495	0.0817066	0.732173	393.499	409.262	774.57	413.954	467.284	866.195
RASA4	Rasa4	ENSMUSG00000004952	185.933	0.285236	1.21861	0.0817144	0.732173	201.933	250.084	162.682	212.189	129.747	158.965
IL17RC	Il17rc	ENSMUSG00000030281	31.9914	-0.63551	-1.55349	0.0818014	0.732173	31.7008	19.0715	24.5818	58.9717	19.8609	37.7614
FBN2	Fbn2	ENSMUSG00000024598	108.691	-0.307743	-1.23777	0.0818777	0.732173	79.154	108.378	103.336	102.679	124.066	134.529
PPP2R5C	Ppp2r5c	ENSMUSG00000017843	4342.26	-0.0735901	-1.05233	0.081897	0.732173	4136.55	4064	4497.35	4342.6	4356.6	4656.46
CSMD2	Csmd2	ENSMUSG00000028804	2935.64	-0.097893	-1.07021	0.0818978	0.732173	2519.21	2867.68	3112.35	2956.71	2712.05	3445.82
BASP1	Basp1	ENSMUSG00000045763	20673.7	-0.0686427	-1.04873	0.0819195	0.732173	16442.5	16354.6	27691.7	17752.7	16467.4	29333.6
RRM2B	Rrm2b	ENSMUSG00000022292	1080.43	-0.116849	-1.08436	0.0819611	0.732173	1074.73	991.209	1044.43	1057.51	1189.58	1125.12
KIAA2012	Gm973	ENSMUSG00000047361	135.582	-0.260386	-1.1978	0.0819933	0.732173	112.449	108.294	149.968	144.673	126.689	171.421
SKP2	Skp2	ENSMUSG00000054115	242.217	-0.198415	-1.14744	0.0820549	0.732173	197.518	197.707	284.568	237.882	235.674	299.953
KIF21A	Kif21a	ENSMUSG00000022629	7288.86	-0.0998281	-1.07165	0.0821309	0.732173	6854.4	6683.25	7577.81	6545.21	8064.36	8008.15
PPP1R1C	Ppp1r1c	ENSMUSG00000034683	11.7447	-0.881538	-1.84234	0.0822083	0.732372	6.8608	5.23196	14.0081	14.746	15.5819	14.0391
TM9SF3	Tm9sf3	ENSMUSG00000025016	5394.8	-0.0781505	-1.05566	0.082251	0.732395	5695.03	5524.69	4515.93	5741.03	6220.47	4671.62
MARVELD1	Marveld1	ENSMUSG00000044345	319.264	0.18746	1.13876	0.0824161	0.73315	390.409	315.116	314.944	316.254	299.234	279.628
CIDEB	Cideb	ENSMUSG00000022219	92.6795	0.340646	1.26632	0.0824852	0.733407	109.022	109.164	92.682	99.8451	63.136	82.2275
APC	Apc	ENSMUSG00000005871	15123.1	-0.0851019	-1.06076	0.0825682	0.733788	13345.9	15108.8	15601.2	15905.2	15401.9	15375.7
PDCD5	Pdcd5	ENSMUSG00000030417	694.696	-0.138925	-1.10108	0.0827747	0.735265	561.065	602.154	801.199	606.082	589.68	1008
TBCE	Tbce	ENSMUSG00000039233	1576.76	-0.102873	-1.07391	0.082953	0.73576	1483.2	1531.27	1538.56	1534.89	1549.88	1822.76
SLC4A3	Slc4a3	ENSMUSG00000006576	5434.21	0.0966152	1.06926	0.083077	0.73576	5374.64	5168.66	6337.71	5537.56	4826.94	5359.77
SRSF1	Srsf1	ENSMUSG00000018379	4671.71	-0.0743687	-1.0529	0.0830915	0.73576	4777.25	4846.63	4013.56	5175.38	5161.16	4056.27
EVI2B	Evi2	ENSMUSG00000070354	4.58539	1.76001	3.387	0.0831506	0.73576	8.8505	9.22597	2.21297	0	7.22292	0
HSP90AA1	Hsp90aa1	ENSMUSG00000021270	33012.8	-0.109833	-1.0791	0.0831795	0.73576	28744.2	28753	37699.7	26543.7	35038.2	41298.1
RAB1B	Rab1b	ENSMUSG00000024870	2987.92	0.0941172	1.06741	0.0831929	0.73576	3170.57	3038.7	3043.52	3170.44	2826.06	2678.24
RRBP1	Rrbp1	ENSMUSG00000027422	1686.49	-0.110647	-1.07971	0.0832008	0.73576	1614.63	1816.98	1439.52	1781.37	1730.46	1735.95
FSBP	Fsbp	ENSMUSG00000094595	70.7332	0.366656	1.28936	0.0832174	0.73576	88.3121	79.7042	70.3634	58.2556	79.6165	48.1472
RAMP1	Ramp1	ENSMUSG00000034353	1151.3	0.120623	1.0872	0.0832685	0.73576	1212.38	1123.19	1256.06	1101.89	962.363	1251.93
MYO18B	Myo18b	ENSMUSG00000072720	82.363	0.328395	1.25562	0.0833844	0.73576	94.198	103.496	76.3964	85.3625	80.6018	54.1231
CLEC4E	Clec4e	ENSMUSG00000030142	8.58582	-1.06869	-2.09753	0.0834008	0.73576	4.51746	5.66745	5.15364	22.4214	7.63372	6.12123
EGR1	Egr1	ENSMUSG00000038418	17033.4	-0.0746397	-1.0531	0.0834323	0.73576	15972.9	15339.8	18417.1	15485.5	17001.3	19983.8
COQ4	Coq4	ENSMUSG00000026798	429.112	0.192777	1.14296	0.0834832	0.73576	508.513	433.358	428.111	414.977	330.05	459.663
GEMIN7	Gemin7	ENSMUSG00000044709	325.827	0.225993	1.16958	0.0834878	0.73576	350.851	282.814	425.799	255.433	350.067	290
SEMA6D	Sema6d	ENSMUSG00000027200	1795.65	-0.128318	-1.09302	0.0835157	0.73576	1606.34	1895.26	1633.76	1825.84	1690.63	2122.06
SOX8	Sox8	ENSMUSG00000024176	1316.55	-0.150848	-1.11022	0.0837029	0.737054	1077.74	1469.81	1195.51	1289.67	1538.28	1328.28
SNPH	Snph	ENSMUSG00000027457	10292.6	0.0686347	1.04872	0.0838886	0.738092	10755.8	10752.7	10094.6	10657.5	10130.1	9365.12
PLET1	Plet1	ENSMUSG00000032068	6.66448	1.15519	2.22713	0.0839016	0.738092	10.2117	6.98427	10.5161	2.28113	5.52568	4.46804
TRAF1	Traf1	ENSMUSG00000026875	16.6234	0.829445	1.777	0.0840425	0.738909	12.5425	27.1321	21.194	4.94714	12.498	21.4265
CROCC2	Crocc2	ENSMUSG00000084989	8.12969	-1.18308	-2.27061	0.0840755	0.738909	5.67508	2.65032	3.22163	5.5285	4.01943	27.6832
ACVR2B	Acvr2b	ENSMUSG00000061393	87.0989	-0.319675	-1.24805	0.0843592	0.741001	61.5625	60.9161	111.737	84.7652	73.6765	129.936
C1D	C1d	ENSMUSG00000000581	706.628	0.133055	1.09661	0.0843973	0.741001	865.168	827.688	535.6	713.254	748.913	549.144
ROBO4	Robo4	ENSMUSG00000032125	257.788	-0.194108	-1.14402	0.0844489	0.741001	237.593	252.997	229.281	269.079	263.979	293.797
KRT19	Krt19	ENSMUSG00000020911	2.67656	1.95658	3.88141	0.0844759	0.741001	2.10606	5.9226	4.36285	2.54565	1.12219	0
ESRRG	Esrrg	ENSMUSG00000026610	804.874	-0.120847	-1.08737	0.0846364	0.741695	772.982	761.1	779.944	847.027	877.735	790.455
CDH1	Cdh1	ENSMUSG00000000303	83.5403	0.324864	1.25255	0.0846589	0.741695	88.124	92.3024	97.2718	69.7977	65.0784	88.6678
CYP27A1	Cyp27a1	ENSMUSG00000026170	110.209	-0.293125	-1.22529	0.0848054	0.741695	91.9565	118.633	86.7716	128.32	121.065	114.507
MARCH9	March9	ENSMUSG00000040502	559.644	0.163665	1.12013	0.0848511	0.741695	589.468	547.908	637.129	597.246	520.135	465.976
CAPN9	Capn9	ENSMUSG00000031981	4.63765	-1.40687	-2.65161	0.084871	0.741695	1.91194	1.78931	3.05602	12.1492	4.6823	4.23718
TMEM234	Tmem234	ENSMUSG00000028797	1823.27	-0.107803	-1.07759	0.0848817	0.741695	1533.68	1412.14	2324.31	1720.05	1470.05	2479.4
ADAM12	Adam12	ENSMUSG00000054555	108.833	-0.317204	-1.24591	0.0849171	0.741695	84.2484	120.051	86.1866	105.096	133.947	123.466
STAT2	Stat2	ENSMUSG00000040033	859.517	-0.119056	-1.08602	0.0849395	0.741695	738.795	798.161	939.466	864.396	849.814	966.471
KLHL10	Klhl10	ENSMUSG00000001558	13.9657	0.789137	1.72804	0.0849494	0.741695	19.025	19.0212	14.7923	10.5322	7.70728	12.7161
OLFML2A	Olfml2a	ENSMUSG00000046618	170.15	0.243072	1.18351	0.084972	0.741695	185.956	198.76	167.601	151.562	142.276	174.748
FZD7	Fzd7	ENSMUSG00000041075	176.249	0.235246	1.17711	0.0850019	0.741695	174.864	211.556	185.159	154.003	172.432	159.478
NDRG4	Ndrg4	ENSMUSG00000036564	45026.5	0.0773002	1.05504	0.0852755	0.743727	48339.2	44437	45798.3	46445.7	45061.4	40077.4
NSG2	Nsg2	ENSMUSG00000020297	12934.1	0.0715433	1.05084	0.0854157	0.744134	13079.7	13350.2	13330.7	12368.5	13283.2	12192.5
ATP13A4	Atp13a4	ENSMUSG00000038094	301.323	0.223222	1.16734	0.0854527	0.744134	339.925	351.385	275.439	381.9	260.804	198.483
CTLA4	Ctla4	ENSMUSG00000026011	3.24287	-1.67418	-3.19138	0.0854853	0.744134	1.56994	0.491727	3.46923	3.41211	7.2572	3.25703
FAM71F2	Fam71f2	ENSMUSG00000079652	17.4469	0.739049	1.66908	0.0856	0.744777	18.2617	24.0654	22.504	7.36663	16.711	15.7723
INVS	Invs	ENSMUSG00000028344	549.973	-0.145283	-1.10595	0.0856487	0.744846	468.63	433.685	652.298	457.513	496.329	791.382
PDXK	Pdxk	ENSMUSG00000032788	4163.12	0.0768165	1.05469	0.0858491	0.746233	4359.15	4457.39	4005.61	4306.77	4045.66	3804.13
NDC80	Ndc80	ENSMUSG00000024056	5.89222	-1.24785	-2.37487	0.0860244	0.746796	3.78373	4.45324	2.19497	10.604	3.86354	10.4538
IL4	Il4	ENSMUSG00000000869	182.383	-0.224365	-1.16826	0.0860613	0.746796	167.054	150.405	186.708	174.067	191.252	224.811
CEACAM1	Ceacam1	ENSMUSG00000074272	137.78	0.259986	1.19747	0.0861184	0.746796	145.818	127.455	178.45	126.922	109.248	138.789
OIT3	Oit3	ENSMUSG00000009654	3.865	-1.61126	-3.05519	0.0864787	0.749565	2.14711	0	3.12245	3.14105	3.35022	11.4292
SEL1L3	Sel1l3	ENSMUSG00000029189	2311.05	-0.08457	-1.06037	0.0865558	0.749799	2284.42	2292.43	2151.12	2436.66	2500.16	2201.49
C1orf52	2410004B18Rik	ENSMUSG00000036873	517.587	-0.144085	-1.10503	0.0865879	0.749799	475.166	473.048	528.979	565.813	523.316	539.202
MRPS9	Mrps9	ENSMUSG00000060679	703.889	-0.125603	-1.09096	0.0866713	0.749953	685.69	659.273	675.164	769.296	714.966	718.946
SP8	Sp8	ENSMUSG00000048562	66.2558	0.497628	1.41189	0.0866879	0.749953	57.5536	124.635	51.5867	56.2417	38.8072	68.7099
JMY	Jmy	ENSMUSG00000021690	1705.62	-0.0991431	-1.07114	0.0868103	0.750406	1696.23	1591.55	1653.08	1662.17	1835.35	1795.32
CALM3	Calm3	ENSMUSG00000019370	42741.8	0.0656531	1.04656	0.0868225	0.750406	45841.6	43262.7	42032.5	43639.2	41727.9	39947.2
METTL24	Mettl24	ENSMUSG00000045555	26.963	0.58143	1.49633	0.0869033	0.750749	31.8738	28.464	36.5276	21.0802	27.999	15.8333
PRPF4B	Prpf4b	ENSMUSG00000021413	2812.63	-0.0997679	-1.0716	0.0869953	0.751188	2466	2787.78	2873.75	2599.09	2799.2	3349.94
ZNRF2	Znrf2	ENSMUSG00000058446	557.458	-0.156455	-1.11454	0.0870689	0.751468	551.457	521.364	507.799	516.211	650.904	597.012
KIF20A	Kif20a	ENSMUSG00000003779	51.464	-0.479312	-1.39408	0.0871171	0.751523	49.4344	37.2289	41.7885	40.9858	88.2626	51.0838
LRRFIP2	Lrrfip2	ENSMUSG00000032497	1038.55	-0.107522	-1.07738	0.0871575	0.751523	1027.86	966.874	1005.04	1075.52	1075.33	1080.7
ANKS1A	Anks1	ENSMUSG00000024219	936.464	-0.117247	-1.08466	0.0872069	0.751593	863.969	927.954	904.057	1028.44	933.585	960.781
RBMS2	Rbms2	ENSMUSG00000040043	411.286	0.175259	1.12917	0.0874271	0.752591	407.292	514.935	387.335	391.282	384.979	381.896
ECE2	Ece2	ENSMUSG00000022842	635.786	0.129471	1.09389	0.087434	0.752591	646.892	665.599	681.256	628.874	594.435	597.661
GPD2	Gpd2	ENSMUSG00000026827	3467.03	0.0800862	1.05708	0.0874991	0.752591	3216.93	3455.31	4009.69	3114.91	3129.45	3875.92
CPED1	Cped1	ENSMUSG00000062980	168.543	0.261139	1.19842	0.0875008	0.752591	169.785	228.773	153.908	138.626	172.578	147.587
KIF11	Kif11	ENSMUSG00000012443	48.0023	-0.461312	-1.37679	0.0875434	0.752591	40.3379	53.242	28.1401	48.9299	53.3528	64.0115
INPP5D	Inpp5d	ENSMUSG00000026288	469.681	-0.172581	-1.12707	0.08757	0.752591	451.79	346.122	532.965	482.275	443.438	561.496
LZTS1	Lzts1	ENSMUSG00000036306	2909.59	0.0912237	1.06527	0.0876127	0.752603	3052.06	3345.77	2605.79	2865.27	3147.72	2440.9
SHISAL2B	Fam159b	ENSMUSG00000042655	1.86239	2.43573	5.41036	0.0876604	0.752659	2.95451	2.78716	2.10816	0	0	3.32452
CCDC28B	Ccdc28b	ENSMUSG00000028795	486.953	-0.163007	-1.11962	0.0877872	0.753393	426.193	491.648	453.821	457.384	496.53	596.144
PANX2	Panx2	ENSMUSG00000058441	2834.71	-0.102882	-1.07392	0.0878743	0.753786	2644.26	2588.81	2964.89	3045.78	2514.27	3250.23
HNRNPDL	Hnrnpdl	ENSMUSG00000029328	5396.49	-0.0714384	-1.05076	0.0880006	0.753806	5629.65	5423.61	4743.34	5759.69	5707.78	5114.84
MMP21	Mmp21	ENSMUSG00000030981	4.98592	-1.37412	-2.5921	0.0880109	0.753806	1.14711	6.3921	1.35278	6.38472	8.03984	6.59895
B3GAT1	B3gat1	ENSMUSG00000045994	6841.29	0.0827013	1.059	0.0880261	0.753806	6850.25	6876.67	7390.31	6981.97	6122.29	6826.23
TEX9	Tex9	ENSMUSG00000090626	367.485	-0.167286	-1.12294	0.0880418	0.753806	324.99	340.223	370.372	338.126	375.957	455.242
LRIG3	Lrig3	ENSMUSG00000020105	52.3848	-0.397609	-1.31732	0.0880884	0.753852	44.4308	43.5582	47.7501	61.8608	56.2661	60.4429
ZNF182	Zfp182	ENSMUSG00000054737	320.794	-0.186477	-1.13798	0.0881849	0.754035	319.198	335.876	247.876	317.774	386.729	317.308
AGGF1	Aggf1	ENSMUSG00000021681	1514.54	-0.101348	-1.07278	0.088243	0.754035	1471.14	1541.42	1372.12	1507.32	1645.45	1549.82
CLK2	Clk2	ENSMUSG00000068917	1085.68	-0.125341	-1.09077	0.0882462	0.754035	1002.32	1160.01	954.425	1153.92	1076.69	1166.7
SF3B4	Sf3b4	ENSMUSG00000068856	858.692	0.113882	1.08214	0.0882751	0.754035	833.677	861.185	983.315	799.897	771.102	902.977
PSMB8	Psmb8	ENSMUSG00000024338	65.8014	0.500326	1.41453	0.0883174	0.754044	93.5835	74.9738	62.5028	84.4151	26.5827	52.7508
PCF11	Pcf11	ENSMUSG00000041328	1151.83	-0.128419	-1.0931	0.0883732	0.754168	1113.9	1200.12	990.958	1095.59	1353.49	1156.96
METTL7A	Mettl7a1	ENSMUSG00000054619	668.561	-0.134334	-1.09759	0.0884684	0.754627	654.513	702.266	557.333	681.378	749.016	666.857
VLDLR	Vldlr	ENSMUSG00000024924	2419.6	-0.110843	-1.07986	0.0885626	0.754853	2463.53	2050.99	2465.71	2274.89	2589.99	2672.52
NUTM1	Nutm1	ENSMUSG00000041358	7.8565	1.17672	2.26062	0.0885804	0.754853	13.1547	8.80462	7.90867	9.44212	7.82885	0
CD9	Cd9	ENSMUSG00000030342	700.864	-0.126448	-1.0916	0.088619	0.754853	648.611	697.43	663.891	746.928	699.89	748.432
NYAP1	Nyap1	ENSMUSG00000045348	2299.89	-0.0971693	-1.06967	0.0886972	0.755167	2175.28	2171.97	2323.24	2547.85	2238.94	2342.08
GPLD1	Gpld1	ENSMUSG00000021340	1335.29	-0.111515	-1.08036	0.0888547	0.755974	1281.59	1348.28	1219.88	1552.45	1336.67	1272.86
PLEKHS1	Plekhs1	ENSMUSG00000035818	31.2378	-0.569243	-1.48375	0.0888748	0.755974	17.8275	18.0953	42.0085	43.3726	21.3605	44.7625
POGK	Pogk	ENSMUSG00000040596	1824.29	-0.0925375	-1.06624	0.088985	0.756276	1865.34	1827.24	1608.84	1933.72	1880.84	1829.73
NOL4L	Nol4l	ENSMUSG00000061411	1983.65	0.0893476	1.06389	0.0889931	0.756276	1986.72	2131.81	2016.38	1952.82	1918.95	1895.21
HIST1H2AL	Hist1h2ae	ENSMUSG00000069272	3.21734	-1.78454	-3.44508	0.0891115	0.756701	0.93758	3.72036	0	3.35442	4.37506	6.91662
RPS6KC1	Rps6kc1	ENSMUSG00000089872	1350.76	0.137579	1.10006	0.0891717	0.756701	1301.18	1387.86	1554.16	1360.3	1399.16	1101.89
RSBN1L	Rsbn1l	ENSMUSG00000039968	792.854	-0.12407	-1.08981	0.0891747	0.756701	772.387	753.798	750.269	782.619	891.442	806.608
NAGLU	Naglu	ENSMUSG00000001751	197.092	0.224435	1.16832	0.089209	0.756701	221.841	191.639	224.374	198.657	163.319	182.723
DUSP10	Dusp10	ENSMUSG00000039384	192.274	-0.219497	-1.16433	0.0892851	0.756932	169.493	187.897	175.739	223.048	192.904	204.563
ADGRA2	Adgra2	ENSMUSG00000031486	571.685	0.142044	1.10347	0.0893247	0.756932	591.517	621.987	584.303	602.965	555.672	473.668
RELB	Relb	ENSMUSG00000002983	158.349	0.651955	1.5713	0.0893606	0.756932	92.9333	263.561	207.018	78.8483	102.708	205.026
EID2	Eid2	ENSMUSG00000046058	787.028	-0.120164	-1.08686	0.0895275	0.757837	732.322	730.334	801.577	808.122	839.349	810.464
TSPO	Tspo	ENSMUSG00000041736	49.7788	0.443877	1.36025	0.089592	0.757837	66.0989	40.7595	64.3602	40.8752	31.7015	54.8772
IGLON5	Iglon5	ENSMUSG00000013367	1149.99	0.107692	1.0775	0.0896969	0.758095	1146.6	1213.62	1218.53	1143.17	1041.51	1136.48
INF2	Inf2	ENSMUSG00000037679	5455.43	-0.0908438	-1.06499	0.0897056	0.758095	5317.94	6104.72	4436.73	6329.59	5751.05	4792.56
TAL2	Tal2	ENSMUSG00000028417	10.288	0.895878	1.86074	0.0898115	0.758509	11.4309	12.522	16.3765	5.82411	8.70297	6.87189
ENOPH1	Enoph1	ENSMUSG00000029326	1001.58	-0.108804	-1.07833	0.0898376	0.758509	992.249	991.42	905.771	1112.92	1085.45	921.687
CCR4	Ccr4	ENSMUSG00000047898	74.6296	-0.348592	-1.27332	0.0899763	0.759063	39.5886	45.9785	116.094	56.4536	62.7177	126.945
TRIB1	Trib1	ENSMUSG00000032501	1414.33	-0.100364	-1.07204	0.0900009	0.759063	1114.73	1179.01	1786.16	1167.58	1234.59	2003.93
CWC15	Cwc15	ENSMUSG00000004096	1146.37	-0.14225	-1.10362	0.0900281	0.759063	1045.21	1260.34	967.936	1078.22	1316.81	1209.71
OLIG2	Olig2	ENSMUSG00000039830	468.004	-0.163371	-1.1199	0.0900875	0.759214	400.779	462.198	462.459	541.952	446.256	494.379
GLCE	Glce	ENSMUSG00000032252	894.224	-0.168956	-1.12424	0.09079	0.764076	813.984	945.845	757.631	772.146	974.908	1100.83
C7orf26	E130309D02Rik	ENSMUSG00000039244	505.694	0.151285	1.11056	0.0908939	0.764201	507.737	498.784	592.758	496.228	483.234	455.423
SLC44A5	Slc44a5	ENSMUSG00000028360	229.95	0.197742	1.1469	0.0909455	0.764201	239.004	265.398	232.635	213.642	223.906	205.116
MGLL	Mgll	ENSMUSG00000033174	8758.41	0.0751837	1.0535	0.0910789	0.764201	8012.48	7426.21	11466.2	7454.3	6987.66	11203.6
SERINC5	Serinc5	ENSMUSG00000021703	1835.74	-0.0956672	-1.06856	0.0911077	0.764201	1854.18	1859.24	1614.33	2027.79	1841.21	1817.67
C8orf89	4930444P10Rik	ENSMUSG00000067795	36.653	0.558339	1.47257	0.0911083	0.764201	56.9849	42.6646	30.2535	20.8862	25.4132	43.7157
EIF5A	Eif5a	ENSMUSG00000078812	6162.41	0.0790922	1.05635	0.0911125	0.764201	6668.03	6319.14	6002.15	6514.42	5903.74	5567.01
S1PR3	S1pr3	ENSMUSG00000067586	270.642	0.195466	1.14509	0.0911451	0.764201	311.515	277.197	278.247	279.298	227.783	249.81
CINP	Cinp	ENSMUSG00000021276	977.777	0.11129	1.08019	0.0911897	0.764201	1047.37	996.479	1002.14	952	993.889	874.783
SEC14L2	Sec14l2	ENSMUSG00000003585	1070.53	0.105563	1.07591	0.0912315	0.764201	1122.77	1185.82	1019.92	1097.43	1061.34	935.913
NOP53	Nop53	ENSMUSG00000041560	1564.62	-0.104643	-1.07523	0.0912653	0.764201	1639.89	1489.04	1394.83	1786.76	1593.71	1483.48
CENPX	Cenpx	ENSMUSG00000025144	166.074	0.244603	1.18477	0.0913485	0.764392	163.871	152.638	224.513	154.167	114.289	186.965
ADCY3	Adcy3	ENSMUSG00000020654	1635.59	0.118954	1.08595	0.0914278	0.764392	1579.35	1430.29	2130.26	1582.89	1382.4	1708.35
EFNB2	Efnb2	ENSMUSG00000001300	1527.18	0.092673	1.06634	0.0914278	0.764392	1545.5	1501.59	1679.46	1419.94	1405.76	1610.81
BIN1	Bin1	ENSMUSG00000024381	6232.79	-0.0876578	-1.06264	0.0914557	0.764392	5956.98	6106.47	6066.69	6891.5	5880.53	6494.59
SLC2A10	Slc2a10	ENSMUSG00000027661	40.4278	0.475681	1.39057	0.0915586	0.764902	39.2906	58.6401	42.9443	34.0063	27.9616	39.7239
MTDH	Mtdh	ENSMUSG00000022255	2469.87	-0.0942603	-1.06752	0.0916255	0.765033	2136.79	2115.21	2882.95	2065.66	2307.68	3310.9
SLC7A2	Slc7a2	ENSMUSG00000031596	984.566	0.119011	1.08599	0.0916644	0.765033	963.172	1095	1015.21	986.081	985.993	861.94
RUSC2	Rusc2	ENSMUSG00000035969	3866.27	0.100419	1.07208	0.09174	0.765033	3949.28	3517.26	4565.8	3707.43	3752.37	3705.46
LYPLAL1	Lyplal1	ENSMUSG00000039246	98.9821	0.293907	1.22596	0.091782	0.765033	99.2336	96.559	132.793	85.3265	86.8025	93.1784
PRSS22	Prss22	ENSMUSG00000045027	47.2342	0.432191	1.34928	0.0918001	0.765033	51.7517	49.2723	62.2924	47.5999	32.2134	40.2755
ABCF1	Abcf1	ENSMUSG00000038762	2858.44	-0.0884702	-1.06324	0.0918257	0.765033	2618.7	2709.34	2969.27	2623.66	2870.44	3359.25
MALT1	Malt1	ENSMUSG00000032688	276.97	-0.182859	-1.13513	0.0920007	0.766141	257.204	272.298	248.353	279.807	295.951	308.206
GOLGB1	Golgb1	ENSMUSG00000034243	4622.69	-0.0999796	-1.07176	0.0920561	0.766253	4254.34	3800.26	5208.9	4146.24	3910.39	6415.99
RBM20	Rbm20	ENSMUSG00000043639	139.222	0.359573	1.28305	0.0921184	0.766374	152.512	157.272	145.154	107.312	205.524	67.5572
ZFP41	Zfp41	ENSMUSG00000047003	115.751	-0.274689	-1.20973	0.0922243	0.766374	107.11	107.102	99.0523	115.906	122.753	142.584
LARP6	Larp6	ENSMUSG00000034839	855.413	-0.116093	-1.0838	0.0922688	0.766374	863.125	825.155	774.687	887.47	878.686	903.358
RBMS3	Rbms3	ENSMUSG00000039607	499.467	-0.140722	-1.10246	0.0922777	0.766374	460.193	424.868	538.937	487.478	476.093	609.231
TP53RK	Trp53rkb	ENSMUSG00000042854	172.515	0.237852	1.17924	0.0922806	0.766374	181.524	193.029	185.273	135.183	178.244	161.838
WASHC1	Washc1	ENSMUSG00000024101	726.59	-0.159344	-1.11678	0.092353	0.766627	732.249	712.272	608.614	700.039	706.964	899.399
MRM1	Mrm1	ENSMUSG00000018405	411.677	-0.161728	-1.11863	0.0924627	0.767188	388.545	372.558	403.588	452.753	378.078	474.542
MYO18A	Myo18a	ENSMUSG00000000631	6193.96	-0.0889704	-1.06361	0.0926403	0.767191	5582.34	6575.77	5851.95	6325.58	6414.47	6413.63
ATP2C1	Atp2c1	ENSMUSG00000032570	4344.34	-0.08494	-1.06064	0.0926752	0.767191	4342.28	4669.48	3619.09	4635.01	5115.55	3684.61
GABRG1	Gabrg1	ENSMUSG00000001260	581.584	-0.131009	-1.09506	0.0928406	0.767191	614.465	604.265	449.203	666.817	641.479	513.275
CDC42	Cdc42	ENSMUSG00000006699	6747.52	0.0701697	1.04984	0.0928959	0.767191	7264.15	7143.62	6327.76	6640.52	7073.13	6035.94
CHRNE	Chrne	ENSMUSG00000014609	1.85451	-2.45906	-5.49858	0.0929029	0.767191	0	1.4888	0	3.17098	0.880204	5.58707
ARMC2	Armc2	ENSMUSG00000071324	339.664	-0.172001	-1.12662	0.0929176	0.767191	235.166	274.118	456.065	299.024	293.657	479.952
NFATC2	Nfatc2	ENSMUSG00000027544	320.301	0.201336	1.14976	0.0929601	0.767191	266.239	322.425	443.39	234.682	310.255	344.816
PCNX3	Pcnx3	ENSMUSG00000054874	2125.09	0.0997799	1.07161	0.0929654	0.767191	2182.72	2066.45	2349.73	2156.05	1854.47	2141.11
FAM222B	Fam222b	ENSMUSG00000037750	1025.8	-0.10506	-1.07554	0.0929718	0.767191	911.297	879.006	1175.59	954.432	973.746	1260.73
OXR1	Oxr1	ENSMUSG00000022307	9361.06	-0.0785473	-1.05595	0.0929796	0.767191	9705.76	8916.88	8691.68	9451.9	10379.3	9020.85
DHX58	Dhx58	ENSMUSG00000017830	54.3256	-0.454203	-1.37003	0.0929904	0.767191	50.3104	64.5263	26.112	59.1721	56.7948	69.038
PHIP	Phip	ENSMUSG00000032253	1983.5	-0.102272	-1.07346	0.0929914	0.767191	2020.92	1996.18	1725.38	1957.31	2313.83	1887.36
CHST10	Chst10	ENSMUSG00000026080	1694.24	0.0899239	1.06431	0.0930094	0.767191	1808.81	1791.64	1641.15	1687.65	1642.27	1593.93
ZKSCAN1	Zkscan1	ENSMUSG00000029729	1390.37	-0.156763	-1.11478	0.093095	0.767318	1216.16	1414	1291.7	1133.52	1514.95	1771.88
TTC9B	Ttc9b	ENSMUSG00000007944	2865.76	0.0869761	1.06214	0.0931088	0.767318	3039.74	3045.04	2767.88	3069.51	2760.38	2512.02
RFX7	Rfx7	ENSMUSG00000037674	1588.98	-0.141473	-1.10303	0.0932511	0.768143	1654.38	1493.48	1387.7	1409.11	1949.43	1639.78
NME9	Nme9	ENSMUSG00000046242	1.60503	-2.58858	-6.01505	0.0933248	0.768143	0	0.950589	0	1.0197	1.05819	6.60172
TSPAN15	Tspan15	ENSMUSG00000037031	297.971	-0.191278	-1.14177	0.0933353	0.768143	246.296	287.988	299.766	333.028	268.6	352.147
KRT73	Krt73	ENSMUSG00000063661	25.0914	-0.567347	-1.4818	0.0934395	0.768373	20.5635	17.4988	22.0109	26.9234	24.5438	39.0082
CCR7	Ccr7	ENSMUSG00000037944	3.24231	-1.60527	-3.04253	0.0934474	0.768373	2.79327	0.872301	1.10711	4.64189	3.90675	6.13257
MICALCL	Micalcl	ENSMUSG00000030771	71.8643	-0.401371	-1.32076	0.0934981	0.768444	53.8268	74.5388	55.9896	92.4951	53.9799	100.356
ANGPTL4	Angptl4	ENSMUSG00000002289	45.8163	0.453986	1.36982	0.0935515	0.768537	42.2008	70.7041	44.9075	46.0456	44.3245	26.7153
HIP1R	Hip1r	ENSMUSG00000000915	3005.88	-0.0947778	-1.0679	0.0936603	0.769085	2788.21	2931.41	3004.12	3344.23	2877.33	3089.98
FAR2	Far2	ENSMUSG00000030303	807.132	-0.11625	-1.08391	0.0937787	0.769239	747.623	799.836	776.415	827.696	859.953	831.271
MXRA8	Mxra8	ENSMUSG00000029070	145.226	0.262538	1.19959	0.0937933	0.769239	163.973	153.095	157.174	145.674	104.95	146.491
SLC18A3	Slc18a3	ENSMUSG00000100241	5.78944	-1.17888	-2.264	0.0938055	0.769239	2.86434	3.58246	4.17581	10.9377	7.21178	5.96451
MLPH	Mlph	ENSMUSG00000026303	109.137	0.293634	1.22572	0.0939168	0.769496	91.9899	113.624	152.409	70.1935	89.6263	136.98
TUBB3	Tubb3	ENSMUSG00000062380	8570.12	0.0676175	1.04798	0.0939681	0.769496	8923.03	9093.99	8278.26	8892.96	8662.23	7570.24
ISM1	Ism1	ENSMUSG00000074766	247.036	0.246692	1.18648	0.0940335	0.769496	294.132	221.251	284.718	274.24	240.708	167.166
TUSC3	Tusc3	ENSMUSG00000039530	4434.15	0.0962279	1.06897	0.0940405	0.769496	4945.95	4556.7	4226.08	4199.88	4939.63	3736.67
CRYBG1	Crybg1	ENSMUSG00000019866	46.935	0.435228	1.35212	0.0940477	0.769496	41.4708	57.6797	63.2413	41.3242	42.2234	35.6708
MPV17	Mpv17	ENSMUSG00000107283	777.102	0.161359	1.11834	0.0941371	0.769538	823.516	639.835	962.328	579.895	595.127	1061.91
DNAJC30	Dnajc30	ENSMUSG00000061118	846.57	0.121782	1.08808	0.0943578	0.77039	844.123	796.702	1012.21	821.915	756.372	848.096
ZAN	Zan	ENSMUSG00000079173	16.5103	1.01111	2.01546	0.0943777	0.77039	2.61817	16.3824	48.8001	1.37468	7.31747	22.5692
KIAA0355	4931406P16Rik	ENSMUSG00000066571	1300.65	-0.122824	-1.08886	0.0945073	0.77039	1253.35	1045.32	1447.22	1375.98	1213.3	1468.73
POLA2	Pola2	ENSMUSG00000024833	166.334	0.242753	1.18325	0.0945157	0.77039	187.014	155.853	198.021	160.994	125.607	170.516
WNT5B	Wnt5b	ENSMUSG00000030170	40.5328	-0.581464	-1.49637	0.0946094	0.77039	38.5053	45.9218	16.2319	26.5588	68.3875	47.5912
BACH2	Bach2	ENSMUSG00000040270	485.14	0.181035	1.1337	0.094659	0.77039	425.885	610.814	510.59	442.422	488.351	432.775
VAMP2	Vamp2	ENSMUSG00000020894	34525.5	0.0629215	1.04458	0.0946593	0.77039	35205.7	35226.4	35392.3	32366.5	34290.5	34671.3
DEPDC1B	Depdc1b	ENSMUSG00000021697	11.38	-0.874672	-1.83359	0.094724	0.77054	12.1063	9.61654	3.33206	13.1763	15.3804	14.6684
[truncated: 13,623 more rows]

## Sheet: Suppl Table 3
Supplementary Table 3. List of DEGs (Differentially Expressed Genes) from RNA-Seq analysis result (Shank3 TG mPFC 10-12 wk).
Differential expression analysis was carried out using DESeq2.
Gene information			RNA-seq probe information		DESeq2 results						Functional annotation
HGNC symbol	Full name	Position (human)	Ensembl ID (mouse)	Position (mouse)	baseMean	log2FC	FC	p-value	adjusted p-value	direction	GO terms	KEGG Pathway
SHANK3	SH3 and multiple ankyrin repeat domains 3	Chr22:50674415-50733298	ENSMUSG00000022623	Chr15:89499623-89560261	12686.9	1.18134	2.26787	2.22045e-16	2.0266e-12	up	protein binding;plasma membrane;synapse assembly;regulation of synaptic plasticity;MAPK cascade;brain morphogenesis;neuromuscular process controlling balance;neuron projection;positive regulation of synapse structural plasticity;protein C-terminus binding;locomotory behavior;memory;social behavior;vocalization behavior;regulation of dendritic spine morphogenesis;learning;long-term synaptic potent…	Glutamatergic synapse;
MSI2	musashi RNA binding protein 2	Chr17:57255851-57684685	ENSMUSG00000069769	Chr11:88339382-88718513	3324.77	0.525108	1.43904	2.22045e-16	2.0266e-12	up	nucleic acid binding;nucleotide binding;poly(A) RNA binding;protein binding;cytoplasm;single-stranded RNA binding;poly(U) RNA binding;polysome;stem cell development;	mRNA surveillance pathway;
MBP	myelin basic protein	Chr18:76978827-77133683	ENSMUSG00000041607	Chr18:82475146-82585637	42455.7	-0.454055	-1.36989	3.28626e-14	1.99958e-10	down	compact myelin;internode region of axon;axon ensheathment;neuronal cell body;central nervous system development;substantia nigra development;structural constituent of myelin sheath;cell periphery;protein binding;myelination;synaptic transmission;immune response;plasma membrane;nucleus;cell projection;protease binding;myelin sheath;response to toxic substance;membrane organization;response to prog…
BCAS1	breast carcinoma amplified sequence 1	Chr20:53936777-54070594	ENSMUSG00000013523	Chr2:170346991-170427845	2963.09	-0.441879	-1.35837	2.0044e-12	9.14706e-09	down	extracellular exosome;cytoplasm;postsynaptic density;
KMT2A	lysine methyltransferase 2A	Chr11:118436490-118526832	ENSMUSG00000002028	Chr9:44803355-44881296	7454.51	0.343285	1.26864	7.61435e-12	2.77985e-08	up	positive regulation of cellular response to drug;regulation of histone H3-K14 acetylation;unmethylated CpG binding;AT DNA binding;embryonic hemopoiesis;histone H3-K4 trimethylation;positive regulation of histone H3-K4 methylation;lysine-acetylated histone binding;regulation of histone H3-K9 acetylation;histone H3-K4 methylation;histone methyltransferase activity (H3-K4 specific);MLL1 complex;hist…	Lysine degradation;Transcriptional misregulation in cancer;
PTGDS	prostaglandin D2 synthase	Chr9:136977505-136985435	ENSMUSG00000015090	Chr2:25466709-25470046	14025.7	0.351948	1.27628	1.55105e-11	4.71881e-08	up	transport;transporter activity;lipid metabolic process;prostaglandin-D synthase activity;regulation of circadian sleep/wake cycle, sleep;rough endoplasmic reticulum;prostaglandin biosynthetic process;fatty acid binding;arachidonic acid metabolic process;small molecule metabolic process;extracellular exosome;retinoid binding;protein binding;cyclooxygenase pathway;endoplasmic reticulum membrane;per…	Arachidonic acid metabolism;Metabolic pathways;
CNST	consortin, connexin sorting protein	Chr1:246566444-246668584	ENSMUSG00000038949	Chr1:179546370-179627478	1348.05	0.616334	1.53297	1.87133e-11	4.87988e-08	up	connexin binding;positive regulation of Golgi to plasma membrane protein transport;protein complex;negative regulation of phosphatase activity;phosphatase binding;protein binding;trans-Golgi network;transport vesicle;membrane;plasma membrane;integral component of membrane;
SEPT4	septin 4	Chr17:58520250-58540818	ENSMUSG00000020486	Chr11:87568903-87590539	3682.35	-0.296531	-1.22819	4.03653e-11	9.21034e-08	down	positive regulation of intrinsic apoptotic signaling pathway;positive regulation of protein ubiquitination;cell division;protein binding;structural molecule activity;positive regulation of apoptotic process;regulation of apoptotic process;cell cycle;apoptotic process;cytoskeleton;GTPase activity;mitochondrion;GTP binding;nucleoplasm;nucleus;spermatid development;brain development;cell projection;…	Apoptosis;
PLP1	proteolipid protein 1	ChrX:103773718-103792619	ENSMUSG00000031425	ChrX:136822671-136839733	29501.9	-0.438771	-1.35545	8.26492e-11	1.67631e-07	down	integral component of membrane;axon ensheathment;substantia nigra development;myelin sheath;protein binding;synaptic transmission;structural molecule activity;plasma membrane;inflammatory response;myelination;positive regulation of gene expression;cell maturation;central nervous system myelination;astrocyte development;axon development;long-chain fatty acid biosynthetic process;integrin-mediated …
SMIM30	small integral membrane protein 30	null	ENSMUSG00000052419	Chr6:13867735-13871518	508.241	0.572439	1.48704	9.42406e-11	1.72027e-07	up
GATM	glycine amidinotransferase	Chr15:45361124-45402327	ENSMUSG00000027199	Chr2:122594467-122611303	1957.81	-0.359634	-1.2831	2.25756e-10	3.74631e-07	down	glycine amidinotransferase activity;creatine biosynthetic process;creatine metabolic process;mitochondrial intermembrane space;cellular nitrogen compound metabolic process;small molecule metabolic process;extracellular exosome;polyamine metabolic process;mitochondrial inner membrane;mitochondrion;	Purine metabolism;Glycine, serine and threonine metabolism;Arginine and proline metabolism;Metabolic pathways;
TLE3	transducin like enhancer of split 3	Chr15:70047790-70098176	ENSMUSG00000032280	Chr9:61372366-61418497	1567.05	0.356025	1.27989	4.05387e-10	5.69226e-07	up	organ morphogenesis;protein binding;Notch signaling pathway;Wnt signaling pathway;signal transduction;transcription, DNA-templated;nucleoplasm;nucleus;regulation of transcription, DNA-templated;
ERMN	ermin	Chr2:157318625-157327713	ENSMUSG00000026830	Chr2:58045113-58052864	1047.53	-0.579277	-1.4941	9.16275e-10	1.19469e-06	down	regulation of cell projection organization;internode region of axon;paranode region of axon;cell cortex;extracellular exosome;actin filament organization;regulation of cell shape;cytoskeleton;cytoplasm;filopodium;actin filament binding;neuronal cell body;morphogenesis of a branching structure;myelin sheath;actin binding;
ABCA8	ATP binding cassette subfamily A member 8	Chr17:68867292-68955392	ENSMUSG00000041828	Chr11:110025634-110095978	104.302	-1.16912	-2.24875	1.11488e-09	1.27734e-06	down	ATPase activity, coupled to transmembrane movement of substances;mitochondrial inner membrane;transport;ATPase activity;transmembrane transport;plasma membrane;metabolic process;integral component of membrane;lipid transport;ATP binding;transporter activity;
MOG	myelin oligodendrocyte glycoprotein	ChrCHR_HSCHR6_MHC_SSTO_CTG1:29657481-29672869	ENSMUSG00000076439	Chr17:37010743-37023398	959.18	-0.493941	-1.40829	1.43937e-09	1.54555e-06	down	virus receptor activity;viral entry into host cell;central nervous system development;protein binding;cell adhesion;plasma membrane;integral component of membrane;virus receptor activity;viral entry into host cell;central nervous system development;protein binding;cell adhesion;plasma membrane;integral component of membrane;virus receptor activity;viral entry into host cell;central nervous system…
PLEKHB1	pleckstrin homology domain containing B1	Chr11:73646178-73662819	ENSMUSG00000030701	Chr7:100642892-100662414	4875.59	-0.335462	-1.26178	2.02191e-09	2.05044e-06	down	phototransduction;protein binding;multicellular organismal development;signal transducer activity;integral component of membrane;cytoplasm;protein homodimerization activity;protein C-terminus binding;regulation of cell differentiation;
PRR18	proline rich 18	Chr6:166305300-166308448	ENSMUSG00000055945	Chr17:8340406-8344112	1073.39	-0.475291	-1.3902	3.76201e-09	3.6143e-06	down
GPR37	G protein-coupled receptor 37	Chr7:124745997-124765627	ENSMUSG00000039904	Chr6:25665878-25690729	923.194	-0.409115	-1.32787	4.48132e-09	4.0901e-06	down	negative regulation of hydrogen peroxide-induced cell death;prosaposin receptor activity;G-protein coupled peptide receptor activity;Hsp70 protein binding;positive regulation of MAPK cascade;adenylate cyclase-inhibiting G-protein coupled receptor signaling pathway;peptide binding;receptor complex;protein binding;ubiquitin ligase complex;integral component of plasma membrane;endoplasmic reticulum;…	Oocyte meiosis;Parkinson's disease;
TMEM88B	transmembrane protein 88B	Chr1:1426128-1427787	ENSMUSG00000073680	Chr4:155781591-155785874	1271.45	-0.405475	-1.32452	4.82278e-09	4.19215e-06	down	integral component of membrane;
PLEKHH1	pleckstrin homology, MyTH4 and FERM domain containing H1	Chr14:67533301-67589612	ENSMUSG00000060716	Chr12:79029163-79081655	840.491	-0.494258	-1.4086	5.05953e-09	4.19803e-06	down	cytoskeleton;
GPR85	G protein-coupled receptor 85	Chr7:113078331-113087778	ENSMUSG00000048216	Chr6:13834458-13839942	1127.96	0.419292	1.33727	5.51305e-09	4.37544e-06	up	protein binding;endoplasmic reticulum;G-protein coupled receptor activity;signal transduction;plasma membrane;G-protein coupled receptor signaling pathway;integral component of membrane;
IL33	interleukin 33	Chr9:6215786-6257983	ENSMUSG00000024810	Chr19:29925114-29960718	785.21	-0.481065	-1.39577	6.60099e-09	5.0206e-06	down	positive regulation of macrophage activation;positive regulation of chemokine secretion;positive regulation of inflammatory response;protein binding;chromosome;cytokine activity;transport vesicle;positive regulation of transcription from RNA polymerase II promoter;transcription, DNA-templated;extracellular space;nucleus;defense response to virus;positive regulation of gene expression;negative reg…	Cytosolic DNA-sensing pathway;Influenza A;
OTOF	otoferlin	Chr2:26457203-26558698	ENSMUSG00000062372	Chr5:30367062-30461932	837.025	0.436025	1.35287	6.97334e-09	5.09166e-06	up	synaptic vesicle membrane;synaptic vesicle exocytosis;molecular_function;membrane fusion;protein binding;basolateral plasma membrane;cell junction;endoplasmic reticulum membrane;cytosol;sensory perception of sound;integral component of membrane;calcium ion binding;cytoplasm;plasma membrane;endoplasmic reticulum;protein complex binding;apical part of cell;cochlea development;basal part of cell;cel…
BABAM2	BRISC and BRCA1 A complex member 2	null	ENSMUSG00000052139	Chr5:31697684-32084962	65.9406	-1.80827	-3.50222	9.50182e-09	6.67101e-06	down
CLDN11	claudin 11	Chr3:170418865-170860380	ENSMUSG00000037625	Chr3:31149920-31164324	2180.38	-0.429438	-1.34671	1.1371e-08	7.41309e-06	down	calcium-independent cell-cell adhesion via plasma membrane cell-adhesion molecules;extracellular exosome;identical protein binding;structural molecule activity;bicellular tight junction;plasma membrane;integral component of membrane;spermatogenesis;protein binding;cell adhesion;myelin sheath;axon ensheathment;basal part of cell;	Cell adhesion molecules (CAMs);Tight junction;Leukocyte transendothelial migration;Hepatitis C;
CAV2	caveolin 2	Chr7:116287380-116508541	ENSMUSG00000000058	Chr6:17281185-17289115	961.43	-0.395932	-1.31579	2.9652e-08	1.86644e-05	down	D1 dopamine receptor binding;receptor-mediated endocytosis of virus by host cell;positive regulation of dopamine receptor signaling pathway;positive regulation by host of viral process;positive regulation by host of viral release from host cell;skeletal muscle fiber development;negative regulation of endothelial cell proliferation;vesicle organization;vesicle fusion;positive regulation of MAPK ca…	Endocytosis;Focal adhesion;Bacterial invasion of epithelial cells;Proteoglycans in cancer;
TSPAN2	tetraspanin 2	Chr1:115048011-115089500	ENSMUSG00000027858	Chr3:102734529-102801513	2330.01	-0.386564	-1.30728	3.84924e-08	2.34213e-05	down	protein binding;cell surface receptor signaling pathway;integral component of plasma membrane;integral component of membrane;plasma membrane;inflammatory response;myelination;oligodendrocyte differentiation;myelin sheath;astrocyte development;microglia development;axon development;brain development;
PLA2G5	phospholipase A2 group V	Chr1:20028179-20091190	ENSMUSG00000041193	Chr4:138799244-138863482	68.0012	1.52971	2.88727	9.69995e-08	5.71171e-05	up	positive regulation of phospholipase activity;phosphatidylethanolamine acyl-chain remodeling;phosphatidylcholine acyl-chain remodeling;phosphatidylserine acyl-chain remodeling;phosphatidylinositol acyl-chain remodeling;phosphatidylglycerol acyl-chain remodeling;phosphatidic acid biosynthetic process;positive regulation of ERK1 and ERK2 cascade;glycerophospholipid biosynthetic process;small molecu…	Glycerophospholipid metabolism;Ether lipid metabolism;Arachidonic acid metabolism;Linoleic acid metabolism;alpha-Linolenic acid metabolism;Metabolic pathways;Ras signaling pathway;Vascular smooth muscle contraction;Pancreatic secretion;Fat digestion and absorption;
UGT8	UDP glycosyltransferase 8	Chr4:114598455-114678224	ENSMUSG00000032854	Chr3:125865271-125938619	1085.04	-0.417181	-1.33532	1.65442e-07	9.43743e-05	down	galactosylceramide biosynthetic process;2-hydroxyacylsphingosine 1-beta-galactosyltransferase activity;flavonoid biosynthetic process;flavonoid glucuronidation;central nervous system development;peripheral nervous system development;glucuronosyltransferase activity;transferase activity, transferring hexosyl groups;intracellular membrane-bounded organelle;metabolic process;integral component of me…	Ether lipid metabolism;Sphingolipid metabolism;Metabolic pathways;
STUM	stum, mechanosensory transduction mediator homolog	null	ENSMUSG00000053963	Chr1:180432387-180483504	10099.5	0.24273	1.18323	2.09651e-07	0.000114347	up
SLC47A1	solute carrier family 47 member 1	Chr17:19495385-19579034	ENSMUSG00000010122	Chr11:61343401-61378345	176.861	0.785591	1.7238	2.12984e-07	0.000114347	up	antiporter activity;drug transmembrane transporter activity;drug transmembrane transport;membrane;transmembrane transport;integral component of membrane;monovalent cation:proton antiporter activity;membrane-bounded vesicle;organic cation transport;plasma membrane;hydrogen ion transmembrane transport;drug transport;
CYP26B1	cytochrome P450 family 26 subfamily B member 1	Chr2:72129238-72148038	ENSMUSG00000063415	Chr6:84571414-84593908	154.595	0.856858	1.81109	2.79742e-07	0.000145897	up	male meiosis;embryonic limb morphogenesis;retinoic acid 4-hydroxylase activity;vitamin metabolic process;proximal/distal pattern formation;cell fate determination;retinoic acid catabolic process;retinoic acid binding;bone morphogenesis;small molecule metabolic process;spermatogenesis;xenobiotic metabolic process;endoplasmic reticulum membrane;negative regulation of retinoic acid receptor signalin…	Retinol metabolism;Metabolic pathways;
TF	transferrin	Chr3:133745956-133779006	ENSMUSG00000032554	Chr9:103204001-103230444	3591.72	-0.373389	-1.29539	2.88089e-07	0.000146077	down	ferrous iron import into cell;cellular response to iron ion;iron ion homeostasis;basal part of cell;ferric iron transmembrane transporter activity;ferrous iron binding;secretory granule lumen;transferrin receptor binding;extrinsic component of external side of plasma membrane;platelet degranulation;positive regulation of receptor-mediated endocytosis;HFE-transferrin receptor complex;apical plasma…	HIF-1 signaling pathway;Mineral absorption;
ETNPPL	ethanolamine-phosphate phospho-lyase	Chr4:108742040-108763054	ENSMUSG00000019232	Chr3:130617448-130637521	414.055	-0.541002	-1.45498	4.21916e-07	0.000208153	down	ethanolamine-phosphate phospho-lyase activity;phosphatidylethanolamine biosynthetic process;glycerophospholipid biosynthetic process;transaminase activity;small molecule metabolic process;identical protein binding;cellular_component;mitochondrial matrix;phospholipid metabolic process;pyridoxal phosphate binding;metabolic process;	Glycerophospholipid metabolism;Metabolic pathways;
WFS1	wolframin ER transmembrane glycoprotein	Chr4:6269849-6303265	ENSMUSG00000039474	Chr5:36966104-36989205	2921.68	0.293644	1.22573	4.4301e-07	0.000212808	up	negative regulation of type B pancreatic cell apoptotic process;negative regulation of ATF6-mediated unfolded protein response;neurological system process;negative regulation of programmed cell death;endoplasmic reticulum calcium ion homeostasis;ER overload response;positive regulation of growth;positive regulation of protein metabolic process;renal water homeostasis;glucose homeostasis;negative …	Protein processing in endoplasmic reticulum;
OBP2B	odorant binding protein 2B	ChrCHR_HG2030_PATCH:133205277-133209250	ENSMUSG00000062061	Chr2:25700043-25703326	9.68302	4.81124	28.0755	4.86208e-07	0.000225629	up	chemosensory behavior;odorant binding;sensory perception of smell;cellular_component;transport;extracellular region;chemosensory behavior;odorant binding;sensory perception of smell;cellular_component;transport;extracellular region;
MTFR1L	mitochondrial fission regulator 1 like	Chr1:25818640-25832942	ENSMUSG00000046671	Chr4:134525550-134535387	1362.96	-0.362905	-1.28601	6.75366e-07	0.000293527	down	aerobic respiration;mitochondrial fission;protein binding;mitochondrion;
TTR	transthyretin	Chr18:31591726-31599021	ENSMUSG00000061808	Chr18:20665250-20674324	110.559	2.80098	6.96912	7.16034e-07	0.000303965	up	phototransduction, visible light;retinoid metabolic process;extracellular matrix organization;cellular protein metabolic process;extracellular exosome;identical protein binding;protein binding;hormone activity;transport;extracellular region;extracellular space;cytoplasm;protein heterodimerization activity;protein complex;hormone binding;retinol metabolic process;thyroid hormone transport;thyroid …
CNP	2',3'-cyclic nucleotide 3' phosphodiesterase	Chr17:41966741-41977731	ENSMUSG00000006782	Chr11:100574904-100591729	5007.6	-0.283128	-1.21683	8.58255e-07	0.000356059	down	substantia nigra development;cyclic nucleotide catabolic process;2',3'-cyclic-nucleotide 3'-phosphodiesterase activity;melanosome;extracellular exosome;synaptic transmission;microtubule;membrane;RNA binding;nucleoplasm;extracellular space;cytoplasm;nucleus;axonogenesis;adult locomotory behavior;oligodendrocyte differentiation;myelin sheath;response to toxic substance;plasma membrane;response to l…
ZMAT1	zinc finger matrin-type 1	ChrX:101882288-101932031	ENSMUSG00000052676	ChrX:134971372-135009209	573.388	-0.446125	-1.36238	9.27473e-07	0.00037571	down	intrinsic apoptotic signaling pathway by p53 class mediator;p53 binding;RNA binding;metal ion binding;nucleic acid binding;zinc ion binding;DNA binding;nucleus;
ZBTB8B	zinc finger and BTB domain containing 8B	Chr1:32465069-32496686	ENSMUSG00000048485	Chr4:129425765-129440853	149.74	-1.17532	-2.25844	9.46787e-07	0.00037571	down	protein binding;regulation of transcription, DNA-templated;transcription, DNA-templated;metal ion binding;DNA binding;nucleus;
CAPN11	calpain 11	Chr6:44158811-44184402	ENSMUSG00000058626	Chr17:45630204-45659325	47.8123	-2.00249	-4.00692	1.36875e-06	0.000526661	down	calcium-dependent cysteine-type endopeptidase activity;intracellular;proteolysis;acrosomal vesicle;peptidase activity;calcium ion binding;
SPOCK3	SPARC/osteonectin, cwcv and kazal like domains proteoglycan 3	Chr4:166733384-167234796	ENSMUSG00000054162	Chr8:62951009-63357103	1315.35	-0.338647	-1.26457	1.47437e-06	0.000549248	down	metalloendopeptidase inhibitor activity;protein binding;extracellular matrix;negative regulation of endopeptidase activity;proteinaceous extracellular matrix;signal transduction;extracellular space;calcium ion binding;glycosaminoglycan binding;peptide cross-linking via chondroitin 4-sulfate glycosaminoglycan;
ERBIN	erbb2 interacting protein	null	ENSMUSG00000021709	Chr13:103818787-103920514	2007.24	-0.299134	-1.23041	1.58237e-06	0.000577693	down		NOD-like receptor signaling pathway;
ANLN	anillin actin binding protein	Chr7:36389806-36453791	ENSMUSG00000036777	Chr9:22332012-22389188	407.836	-0.660274	-1.58038	1.68678e-06	0.000603734	down	glomerular visceral epithelial cell migration;septin ring assembly;actomyosin contractile ring;regulation of exit from mitosis;protein binding;mitotic nuclear division;mitotic cytokinesis;actin cytoskeleton;intracellular membrane-bounded organelle;actin binding;nucleoplasm;hematopoietic progenitor cell differentiation;
AEBP1	AE binding protein 1	Chr7:44104361-44114562	ENSMUSG00000020473	Chr11:5861947-5872088	701.586	0.386485	1.3072	1.82159e-06	0.000639448	up	peptide metabolic process;protein processing;muscle organ development;skeletal system development;transcriptional repressor activity, RNA polymerase II transcription regulatory region sequence-specific binding;extracellular exosome;RNA polymerase II regulatory region sequence-specific DNA binding;carboxypeptidase activity;calmodulin binding;serine-type carboxypeptidase activity;negative regulatio…
MYRF	myelin regulatory factor	Chr11:61752642-61788518	ENSMUSG00000036098	Chr19:10208272-10240748	1092.29	-0.400423	-1.31989	2.14751e-06	0.000739636	down	central nervous system myelination;positive regulation of myelination;oligodendrocyte development;oligodendrocyte differentiation;central nervous system myelin maintenance;positive regulation of transcription, DNA-templated;endoplasmic reticulum membrane;peptidase activity;proteolysis;transcription factor activity, sequence-specific DNA binding;regulation of transcription, DNA-templated;transcrip…
RAD54L	RAD54 like	Chr1:46247688-46278473	ENSMUSG00000028702	Chr4:116094264-116123690	61.2139	-1.04091	-2.05752	2.33212e-06	0.000788344	down	ATP binding;annealing helicase activity;DNA strand renaturation;meiotic nuclear division;protein binding;DNA recombination;DNA repair;hydrolase activity, acting on acid anhydrides;helicase activity;nucleoplasm;DNA binding;nucleus;double-strand break repair;chromosome organization;response to drug;double-strand break repair via homologous recombination;cellular response to DNA damage stimulus;dete…	Homologous recombination;
AASDH	aminoadipate-semialdehyde dehydrogenase	Chr4:56338287-56387508	ENSMUSG00000055923	Chr5:76873659-76905514	402.203	-0.440845	-1.3574	2.52239e-06	0.000837158	down	acid-thiol ligase activity;fatty acid metabolic process;catalytic activity;metabolic process;ATP binding;
SYNPR	synaptoporin	Chr3:63228315-63616921	ENSMUSG00000056296	Chr14:13284780-13616340	1585.44	0.258886	1.19655	2.70063e-06	0.000880309	up	integral component of synaptic vesicle membrane;synaptic vesicle membrane;neuron projection;protein binding;cell junction;synaptic vesicle;transport;membrane;transporter activity;integral component of membrane;
RFT1	RFT1 homolog	Chr3:53088483-53130462	ENSMUSG00000052395	Chr14:30654360-30691317	335.377	-0.681334	-1.60362	2.87877e-06	0.000921915	down	glycolipid translocation;post-translational protein modification;dolichol-linked oligosaccharide biosynthetic process;cellular protein metabolic process;protein N-linked glycosylation via asparagine;endoplasmic reticulum membrane;lipid transporter activity;carbohydrate transport;integral component of membrane;lipid transport;
CABP7	calcium binding protein 7	Chr22:29720084-29731839	ENSMUSG00000009075	Chr11:4736892-4746778	295.487	-0.488837	-1.40331	4.20588e-06	0.00132369	down	trans-Golgi network membrane;perinuclear region of cytoplasm;plasma membrane;integral component of membrane;calcium ion binding;
KIAA0040	KIAA0040	Chr1:175156987-175192999	ENSMUSG00000090394	Chr1:160044382-160080208	80.3528	-1.29692	-2.45704	4.63407e-06	0.0014141	down	integral component of membrane;protein binding;
RNF24	ring finger protein 24	Chr20:3927309-4015582	ENSMUSG00000048911	Chr2:131298064-131352892	1552.29	0.269713	1.20557	4.64807e-06	0.0014141	up	protein ubiquitination involved in ubiquitin-dependent protein catabolic process;proteasome-mediated ubiquitin-dependent protein catabolic process;ubiquitin protein ligase activity;protein binding;protein polyubiquitination;Golgi membrane;integral component of membrane;zinc ion binding;
MGAT4A	mannosyl (alpha-1,3-)-glycoprotein beta-1,4-N-acetylglucosaminyltransferase, isozyme A	Chr2:98619106-98731126	ENSMUSG00000026110	Chr1:37439340-37541016	1159.13	-0.369125	-1.29157	5.88468e-06	0.00176097	down	post-translational protein modification;alpha-1,3-mannosylglycoprotein 4-beta-N-acetylglucosaminyltransferase activity;cellular protein metabolic process;extracellular exosome;protein N-linked glycosylation via asparagine;N-glycan processing;Golgi membrane;transferase activity, transferring hexosyl groups;carbohydrate metabolic process;membrane;metal ion binding;integral component of membrane;tra…	N-Glycan biosynthesis;Metabolic pathways;
OPALIN	oligodendrocytic myelin paranodal and inner loop protein	Chr10:96343216-96359365	ENSMUSG00000050121	Chr19:41062474-41077113	409.835	-0.437376	-1.35414	6.11561e-06	0.00180055	down	Golgi apparatus;plasma membrane;integral component of membrane;cell-cell contact zone;
KIF5B	kinesin family member 5B	Chr10:32009010-32056431	ENSMUSG00000006740	Chr18:6201002-6242174	7432.83	-0.187544	-1.13882	6.42194e-06	0.00186073	down	stress granule disassembly;positive regulation of potassium ion transport;protein localization;positive regulation of establishment of protein localization to plasma membrane;ATP-dependent microtubule motor activity, plus-end-directed;vesicle transport along microtubule;regulation of membrane potential;vesicle;cytoskeleton-dependent intracellular transport;cellular protein metabolic process;prote…	Endocytosis;Dopaminergic synapse;
GRB10	growth factor receptor bound protein 10	Chr7:50590063-50793462	ENSMUSG00000020176	Chr11:11930508-12038683	1275.72	0.321687	1.24979	7.60874e-06	0.00210439	up	negative regulation of glucose import;negative regulation of glycogen biosynthetic process;positive regulation of vascular endothelial growth factor receptor signaling pathway;negative regulation of insulin receptor signaling pathway;positive regulation of phosphorylation;response to insulin;insulin receptor signaling pathway;protein binding;insulin receptor binding;negative regulation of Wnt sig…
NKX6-2	NK6 homeobox 2	Chr10:132783179-132786052	ENSMUSG00000041309	Chr7:139579376-139582797	164.398	-0.604031	-1.51996	8.56019e-06	0.0023322	down	sequence-specific DNA binding;transcription factor activity, sequence-specific DNA binding;regulation of transcription, DNA-templated;DNA binding;nucleus;RNA polymerase II core promoter proximal region sequence-specific DNA binding;negative regulation of transcription from RNA polymerase II promoter;transcriptional repressor activity, RNA polymerase II core promoter proximal region sequence-speci…
IGFBP2	insulin like growth factor binding protein 2	Chr2:216632828-216664436	ENSMUSG00000039323	Chr1:72824503-72852474	805.236	0.337058	1.26318	8.91146e-06	0.00236394	up	response to insulin;insulin-like growth factor binding;extracellular space;regulation of insulin-like growth factor receptor signaling pathway;insulin-like growth factor II binding;insulin-like growth factor I binding;positive regulation of activated T cell proliferation;cellular protein metabolic process;extracellular exosome;protein binding;regulation of cell growth;extracellular region;respons…
KCTD12	potassium channel tetramerization domain containing 12	Chr13:76880166-76886390	ENSMUSG00000098557	Chr14:102976581-102982637	2076.02	0.242631	1.18315	8.93566e-06	0.00236394	up	extracellular exosome;presynaptic membrane;poly(A) RNA binding;protein binding;postsynaptic membrane;cell junction;protein homooligomerization;
MYOF	myoferlin	Chr10:93306429-93482317	ENSMUSG00000048612	Chr19:37899036-38043577	144.587	0.65155	1.57086	9.62775e-06	0.00251064	up	protein binding;integral component of membrane;plasma membrane repair;blood circulation;nuclear envelope;caveola;muscle contraction;cytoplasmic vesicle;extracellular exosome;cytoplasmic vesicle membrane;phospholipid binding;intracellular membrane-bounded organelle;plasma membrane;nuclear membrane;cellular response to heat;regulation of vascular endothelial growth factor receptor signaling pathway;
TTLL4	tubulin tyrosine ligase like 4	Chr2:218710845-218755416	ENSMUSG00000033257	Chr1:74661745-74703730	744.912	-0.327854	-1.25514	1.16236e-05	0.0029469	down	protein polyglutamylation;cellular protein modification process;cilium;tubulin binding;ligase activity;microtubule;cytoplasm;ATP binding;
FA2H	fatty acid 2-hydroxylase	Chr16:74712955-74774831	ENSMUSG00000033579	Chr8:111345135-111393824	674.804	-0.417205	-1.33534	1.21588e-05	0.00304036	down	fatty acid alpha-hydroxylase activity;sphingolipid biosynthetic process;small molecule metabolic process;sphingolipid metabolic process;fatty acid biosynthetic process;endoplasmic reticulum;endoplasmic reticulum membrane;fatty acid metabolic process;oxidoreductase activity;oxidation-reduction process;heme binding;iron ion binding;integral component of membrane;regulation of cell proliferation;per…
EYA2	EYA transcriptional coactivator and phosphatase 2	Chr20:46894624-47188844	ENSMUSG00000017897	Chr2:165595032-165771727	71.1452	1.09751	2.13986	1.3995e-05	0.00345223	up	histone dephosphorylation;mesodermal cell fate specification;protein binding;DNA repair;multicellular organismal development;peptidyl-tyrosine dephosphorylation;protein tyrosine phosphatase activity;magnesium ion binding;regulation of transcription, DNA-templated;transcription, DNA-templated;double-strand break repair;nucleoplasm;cytoplasm;nucleus;protein dephosphorylation;mitochondrion;extrinsic…
PDE8A	phosphodiesterase 8A	Chr15:84980440-85139145	ENSMUSG00000025584	Chr7:81213596-81334533	485.893	-0.413811	-1.3322	1.44719e-05	0.00352227	down	cyclic nucleotide metabolic process;cAMP catabolic process;phosphorelay signal transduction system;extracellular exosome;phosphoric diester hydrolase activity;cytosol;3',5'-cyclic-nucleotide phosphodiesterase activity;signal transduction;regulation of transcription, DNA-templated;metal ion binding;3',5'-cyclic-AMP phosphodiesterase activity;	Purine metabolism;Morphine addiction;
KIF5A	kinesin family member 5A	Chr12:57549998-57586632	ENSMUSG00000074657	Chr10:127225696-127263348	102344	-0.180332	-1.13314	1.524e-05	0.00361286	down	protein localization;ATP-dependent microtubule motor activity, plus-end-directed;antigen processing and presentation of exogenous peptide antigen via MHC class II;cytoskeleton-dependent intracellular transport;blood coagulation;protein binding;synaptic transmission;perinuclear region of cytoplasm;kinesin complex;cytosol;microtubule binding;microtubule;small GTPase mediated signal transduction;mem…	Endocytosis;Dopaminergic synapse;
EVI2A	ecotropic viral integration site 2A	Chr17:31317560-31321884	ENSMUSG00000078771	Chr11:79526560-79530609	353.01	-0.424003	-1.34164	1.58312e-05	0.00364306	down	transmembrane signaling receptor activity;signal transduction;integral component of membrane;
SCUBE1	signal peptide, CUB domain and EGF like domain containing 1	Chr22:43197283-43343388	ENSMUSG00000016763	Chr15:83602583-83725021	3530.52	0.226802	1.17024	1.58835e-05	0.00364306	up	extrinsic component of plasma membrane;post-embryonic development;adult heart development;endothelial cell differentiation;blood coagulation;cell surface;external side of plasma membrane;identical protein binding;protein binding;protein heterodimerization activity;inflammatory response;protein homooligomerization;extracellular space;calcium ion binding;
CNTN2	contactin 2	Chr1:205043197-205078499	ENSMUSG00000053024	Chr1:132509427-132543256	3755.21	-0.218693	-1.16368	1.59661e-05	0.00364306	down	presynaptic membrane organization;clustering of voltage-gated potassium channels;juxtaparanode region of axon;node of Ranvier;identical protein binding;myelin sheath;protein localization to juxtaparanode region of axon;protein binding;synapse;integral component of plasma membrane;cell adhesion;anchored component of membrane;plasma membrane;axon guidance;cell surface;voltage-gated potassium channe…	Cell adhesion molecules (CAMs);
SLC13A4	solute carrier family 13 member 4	Chr7:135681237-135729258	ENSMUSG00000029843	Chr6:35267957-35308131	404.906	0.44351	1.35991	1.78795e-05	0.00402928	up	sodium:sulfate symporter activity;sulfate transport;sodium ion transport;integral component of plasma membrane;sodium ion transmembrane transport;membrane;transmembrane transport;transporter activity;plasma membrane;integral component of membrane;
GALNT6	polypeptide N-acetylgalactosaminyltransferase 6	Chr12:51351247-51392867	ENSMUSG00000037280	Chr15:100691813-100729376	283.857	-0.471766	-1.38681	1.9764e-05	0.00434665	down	polypeptide N-acetylgalactosaminyltransferase activity;post-translational protein modification;protein O-linked glycosylation;cellular protein metabolic process;O-glycan processing;perinuclear region of cytoplasm;carbohydrate binding;Golgi membrane;Golgi apparatus;metal ion binding;integral component of membrane;	Mucin type O-Glycan biosynthesis;Metabolic pathways;
NDRG1	N-myc downstream regulated 1	Chr8:133237171-133302022	ENSMUSG00000005125	Chr15:66929321-66969640	1845.13	-0.267985	-1.20412	2.02966e-05	0.00438612	down	positive regulation of spindle checkpoint;cellular response to hypoxia;DNA damage response, signal transduction by p53 class mediator;gamma-tubulin binding;response to metal ion;recycling endosome membrane;extracellular exosome;protein binding;cell-cell adherens junction;Rab GTPase binding;cadherin binding;microtubule cytoskeleton;perinuclear region of cytoplasm;cytosol;microtubule binding;microt…
OBP2A	odorant binding protein 2A	Chr9:135546139-135549969	ENSMUSG00000079539	Chr2:25737009-25740097	11.4972	2.76189	6.78283	2.0424e-05	0.00438612	up	sensory perception of chemical stimulus;response to stimulus;odorant binding;sensory perception of smell;cellular_component;transport;extracellular region;
CHRDL1	chordin like 1	ChrX:110673856-110795819	ENSMUSG00000031283	ChrX:143285674-143394262	740.06	0.307013	1.23714	2.31363e-05	0.00491082	up	compound eye development;ossification;BMP signaling pathway;eye development;protein binding;cell differentiation;extracellular region;nervous system development;negative regulation of BMP signaling pathway;
SLC44A1	solute carrier family 44 member 1	Chr9:105244622-105439171	ENSMUSG00000028412	Chr4:53440413-53622478	1839.49	-0.234456	-1.17646	2.69134e-05	0.00564686	down	phosphatidylcholine biosynthetic process;choline transport;choline transmembrane transporter activity;glycerophospholipid biosynthetic process;small molecule metabolic process;extracellular exosome;mitochondrial outer membrane;phospholipid metabolic process;membrane;transmembrane transport;plasma membrane;mitochondrion;nucleoplasm;integral component of membrane;	Choline metabolism in cancer;
TMCC3	transmembrane and coiled-coil domain family 3	Chr12:94567124-94650562	ENSMUSG00000020023	Chr10:94311949-94590956	924.618	-0.313489	-1.24271	2.72971e-05	0.00566229	down	integral component of membrane;
NDNF	neuron derived neurotrophic factor	Chr4:121035613-121073021	ENSMUSG00000049001	Chr6:65671590-65712326	237.104	0.502006	1.41618	2.93591e-05	0.00602158	up	peptide cross-linking via chondroitin 4-sulfate glycosaminoglycan;vascular wound healing;glycosaminoglycan binding;nitric oxide mediated signal transduction;positive regulation of neuron projection development;negative regulation of neuron apoptotic process;neuron migration;cellular response to hypoxia;negative regulation of endothelial cell apoptotic process;positive regulation of cell-substrate…
CRYAB	crystallin alpha B	Chr11:111908565-111923722	ENSMUSG00000032060	Chr9:50751325-50756636	1428.6	-0.283038	-1.21675	2.99028e-05	0.00606494	down	negative regulation of intracellular transport;cellular response to gamma radiation;muscle contraction;protein homodimerization activity;extracellular exosome;identical protein binding;protein binding;regulation of cell death;negative regulation of apoptotic process;unfolded protein binding;protein homooligomerization;metal ion binding;structural constituent of eye lens;cytoplasm;nucleus;plasma m…	Protein processing in endoplasmic reticulum;Longevity regulating pathway;
ARHGEF10	Rho guanine nucleotide exchange factor 10	ChrCHR_HSCHR8_8_CTG1:1823976-1958641	ENSMUSG00000071176	Chr8:14911663-15001085	922.569	-0.294228	-1.22623	3.07744e-05	0.00617314	down	positive regulation of stress fiber assembly;activation of GTPase activity;myelination in peripheral nervous system;mitotic spindle assembly;kinesin binding;protein binding;centrosome duplication;cytosol;regulation of Rho protein signal transduction;Rho guanyl-nucleotide exchange factor activity;centrosome;positive regulation of GTPase activity;positive regulation of stress fiber assembly;activat…
TTYH2	tweety family member 2	Chr17:74213514-74262020	ENSMUSG00000034714	Chr11:114675431-114720977	627.433	-0.348797	-1.2735	3.16257e-05	0.00627495	down	chloride channel complex;chloride channel activity;protein binding;chloride transmembrane transport;plasma membrane;
RBM38	RNA binding motif protein 38	Chr20:57391407-57409333	ENSMUSG00000027510	Chr2:173020498-173034734	51.8834	-1.00427	-2.00593	3.37715e-05	0.00662866	down	3'-UTR-mediated mRNA stabilization;DNA damage response, signal transduction by p53 class mediator resulting in transcription of p21 class mediator;mRNA 3'-UTR binding;DNA damage response, signal transduction by p53 class mediator resulting in cell cycle arrest;poly(A) RNA binding;mRNA binding;regulation of RNA splicing;RNA splicing;negative regulation of cell proliferation;cell differentiation;cy…
BMP7	bone morphogenetic protein 7	Chr20:57168748-57266629	ENSMUSG00000008999	Chr2:172868012-172940321	371.874	0.387216	1.30787	3.59985e-05	0.00696202	up	negative regulation of striated muscle cell apoptotic process;negative regulation of glomerular mesangial cell proliferation;regulation of pathway-restricted SMAD protein phosphorylation;BMP receptor binding;mesenchyme development;negative regulation of phosphorylation;monocyte aggregation;regulation of removal of superoxide radicals;positive regulation of heterotypic cell-cell adhesion;negative …	Cytokine-cytokine receptor interaction;TGF-beta signaling pathway;Hippo signaling pathway;
KIF5C	kinesin family member 5C	Chr2:148875250-149026759	ENSMUSG00000026764	Chr2:49619298-49774778	29199.5	-0.173198	-1.12756	3.66654e-05	0.00696202	down	kinesin complex;microtubule binding;microtubule;microtubule-based movement;microtubule motor activity;metabolic process;ATP binding;protein localization;ATP-dependent microtubule motor activity, plus-end-directed;cytoskeleton-dependent intracellular transport;organelle organization;mRNA transport;protein binding;kinesin complex;microtubule binding;microtubule;microtubule-based movement;microtubul…	Endocytosis;Dopaminergic synapse;
CLEC1B	C-type lectin domain family 1 member B	Chr12:9985642-10013424	ENSMUSG00000030159	Chr6:129397297-129409335	5.12132	3.59612	12.0931	3.66758e-05	0.00696202	up	defense response;protein binding;cell surface receptor signaling pathway;carbohydrate binding;transmembrane signaling receptor activity;integral component of plasma membrane;platelet formation;
ISLR	immunoglobulin superfamily containing leucine rich repeat	Chr15:74173671-74176872	ENSMUSG00000037206	Chr9:58156268-58204306	419.408	0.391141	1.31143	3.74505e-05	0.00696202	up	extracellular exosome;protein binding;cell adhesion;
NOL11	nucleolar protein 11	Chr17:67717833-67744531	ENSMUSG00000018433	Chr11:107166663-107189381	617.244	-0.444419	-1.36077	3.7569e-05	0.00696202	down	t-UTP complex;maturation of SSU-rRNA;positive regulation of transcription of nuclear large rRNA transcript from RNA polymerase I promoter;poly(A) RNA binding;protein binding;transcription, DNA-templated;nucleolus;nucleus;
UNC5B	unc-5 netrin receptor B	Chr10:71212570-71302864	ENSMUSG00000020099	Chr10:60762593-60831581	680.901	-0.357135	-1.28088	3.77583e-05	0.00696202	down	extrinsic apoptotic signaling pathway in absence of ligand;negative regulation of neuron apoptotic process;negative regulation of extrinsic apoptotic signaling pathway in absence of ligand;extrinsic apoptotic signaling pathway;positive regulation of phosphatidylinositol 3-kinase signaling;membrane raft;programmed cell death;protein binding;apoptotic process;signal transduction;plasma membrane;axo…	Axon guidance;
TAF9	TATA-box binding protein associated factor 9	Chr5:69364743-69370013	ENSMUSG00000052293	Chr13:100651579-100656060	340.526	0.546903	1.46095	3.89153e-05	0.00705257	up	box C/D snoRNP assembly;positive regulation of response to cytokine stimulus;C2H2 zinc finger domain binding;PCAF complex;activating transcription factor binding;negative regulation of intrinsic apoptotic signaling pathway in response to DNA damage by p53 class mediator;p53 binding;ATPase binding;pre-snoRNP complex;MLL1 complex;transcription factor TFTC complex;response to interleukin-1;negative …	Basal transcription factors;
ENTPD1	ectonucleoside triphosphate diphosphohydrolase 1	Chr10:95711779-95869695	ENSMUSG00000048120	Chr19:40612366-40741602	403.377	0.392186	1.31238	3.93971e-05	0.00705257	up	blood coagulation;extracellular exosome;protein binding;integral component of plasma membrane;cell adhesion;membrane;plasma membrane;hydrolase activity;ATP binding;	Purine metabolism;Pyrimidine metabolism;Epstein-Barr virus infection;
SLC24A2	solute carrier family 24 member 2	Chr9:19507452-19786928	ENSMUSG00000037996	Chr4:86983124-87230477	19550.5	-0.225641	-1.1693	3.94085e-05	0.00705257	down	long term synaptic depression;sodium ion binding;calcium, potassium:sodium antiporter activity;long-term synaptic potentiation;potassium ion binding;response to stimulus;symporter activity;ion transport;potassium ion transport;cellular calcium ion homeostasis;integral component of plasma membrane;visual perception;calcium channel activity;sodium ion transmembrane transport;ion transmembrane trans…
DDIT4L	DNA damage inducible transcript 4 like	Chr4:100185870-100190782	ENSMUSG00000046818	Chr3:137621612-137628333	627.753	0.511381	1.42541	4.01744e-05	0.00711984	up	negative regulation of signal transduction;protein binding;cytoplasm;
QDPR	quinoid dihydropteridine reductase	Chr4:17460261-17512234	ENSMUSG00000015806	Chr5:45434021-45450236	2872.99	-0.205753	-1.15329	4.40697e-05	0.00773507	down	dihydrobiopterin metabolic process;6,7-dihydropteridine reductase activity;L-phenylalanine catabolic process;cellular nitrogen compound metabolic process;small molecule metabolic process;extracellular exosome;cytosol;cellular amino acid metabolic process;oxidoreductase activity;electron carrier activity;oxidation-reduction process;metabolic process;cytoplasm;mitochondrion;protein homodimerization…	Folate biosynthesis;Metabolic pathways;
ARHGAP27	Rho GTPase activating protein 27	ChrCHR_HSCHR17_1_CTG5:45393920-45434353	ENSMUSG00000034255	Chr11:103331497-103363692	499.598	-0.511256	-1.42529	4.55807e-05	0.0079241	down	protein binding;signal transduction;nucleoplasm;cytoplasm;SH3 domain binding;receptor-mediated endocytosis;positive regulation of GTPase activity;GTPase activator activity;intracellular;membrane;nucleus;protein binding;signal transduction;nucleoplasm;cytoplasm;SH3 domain binding;receptor-mediated endocytosis;positive regulation of GTPase activity;GTPase activator activity;intracellular;membrane;n…
TMEM212	transmembrane protein 212	Chr3:171843349-171938715	ENSMUSG00000043164	Chr3:27866066-27896368	6.07031	-4.25737	-19.1248	4.70467e-05	0.0081018	down	integral component of membrane;
CCP110	centriolar coiled-coil protein 110	Chr16:19523811-19553408	ENSMUSG00000033904	Chr7:118712552-118737024	2116.72	-0.22568	-1.16933	4.87302e-05	0.00828729	down	regulation of cytokinesis;protein complex;G2/M transition of mitotic cell cycle;mitotic cell cycle;cilium;cell projection organization;organelle organization;protein binding;centriole;centrosome duplication;cytosol;centriole replication;centrosome;microtubule organizing center;
ASPA	aspartoacylase	Chr17:3472374-3503419	ENSMUSG00000020774	Chr11:73304992-73329596	399.093	-0.373729	-1.2957	4.90318e-05	0.00828729	down	hydrolase activity, acting on ester bonds;metabolic process;cytoplasm;aspartoacylase activity;aspartate catabolic process;cellular amino acid biosynthetic process;aminoacylase activity;hydrolase activity, acting on carbon-nitrogen (but not peptide) bonds, in linear amides;cellular nitrogen compound metabolic process;small molecule metabolic process;extracellular exosome;protein binding;cytosol;me…	Alanine, aspartate and glutamate metabolism;Histidine metabolism;Metabolic pathways;
GJC3	gap junction protein gamma 3	Chr7:99923269-99929620	ENSMUSG00000056966	Chr5:137953461-137963098	1065.89	-0.347372	-1.27224	5.01992e-05	0.00840676	down	cell communication;connexon complex;integral component of membrane;protein homodimerization activity;myelination;sensory perception of sound;myelin sheath;
ADAMTS4	ADAM metallopeptidase with thrombospondin type 1 motif 4	Chr1:161184308-161199056	ENSMUSG00000006403	Chr1:171250421-171260637	570.616	-0.423371	-1.34106	5.19784e-05	0.00862558	down	protease binding;extracellular matrix organization;extracellular matrix disassembly;skeletal system development;protein binding;peptidase activity;metallopeptidase activity;extracellular matrix;metalloendopeptidase activity;proteinaceous extracellular matrix;proteolysis;extracellular region;zinc ion binding;extracellular space;integral component of membrane;
FMOD	fibromodulin	Chr1:203340628-203351489	ENSMUSG00000041559	Chr1:134037254-134048277	600.446	0.319095	1.24755	6.06218e-05	0.00988027	up	transforming growth factor beta receptor complex assembly;keratan sulfate catabolic process;keratan sulfate metabolic process;keratan sulfate biosynthetic process;lysosomal lumen;Golgi lumen;glycosaminoglycan metabolic process;extracellular matrix organization;small molecule metabolic process;protein binding;axonogenesis;heparin binding;extracellular matrix;proteinaceous extracellular matrix;carb…
FAAP20	Fanconi anemia core complex associated protein 20	Chr1:2184461-2212720	ENSMUSG00000073684	Chr4:155249802-155256687	371.283	0.407741	1.32661	6.26752e-05	0.0100507	up	polyubiquitin binding;K63-linked polyubiquitin binding;ubiquitin binding;interstrand cross-link repair;protein binding;translesion synthesis;chromosome;cell junction;Fanconi anaemia nuclear complex;DNA repair;cellular response to DNA damage stimulus;metal ion binding;nucleoplasm;
SMOC2	SPARC related modular calcium binding 2	Chr6:168441151-168673445	ENSMUSG00000023886	Chr17:14279506-14404790	315.186	0.44379	1.36017	6.28782e-05	0.0100507	up	basement membrane;protein binding;proteinaceous extracellular matrix;signal transduction;calcium ion binding;heparin binding;extracellular matrix organization;interstitial matrix;glycosaminoglycan binding;positive regulation of cell-substrate adhesion;integral component of membrane;
SLC12A2	solute carrier family 12 member 2	Chr5:128083766-128189688	ENSMUSG00000024597	Chr18:57878678-57946821	1951.12	-0.235783	-1.17755	6.33196e-05	0.0100507	down	transepithelial ammonium transport;sodium:potassium:chloride symporter activity;ammonium transport;transepithelial chloride transport;extracellular vesicle;apical plasma membrane;cation:chloride symporter activity;extracellular exosome;protein binding;ion transport;sodium ion transport;chloride transmembrane transport;potassium ion transport;integral component of plasma membrane;ammonium transmem…	Salivary secretion;Pancreatic secretion;Vibrio cholerae infection;
BRINP3	BMP/retinoic acid inducible neural specific 3	Chr1:190097662-190478404	ENSMUSG00000035131	Chr1:146494760-146902472	482.151	-0.35123	-1.27565	6.59843e-05	0.0103834	down	negative regulation of mitotic cell cycle;cellular response to retinoic acid;positive regulation of neuron differentiation;cell cycle arrest;mitochondrion;extracellular region;nervous system development;dendrite;endoplasmic reticulum;neuronal cell body;negative regulation of cell cycle;
MTM1	myotubularin 1	ChrX:150568619-150673322	ENSMUSG00000031337	ChrX:71210767-71315691	219.418	-0.696575	-1.62065	6.84637e-05	0.0106138	down	regulation of vacuole organization;mitochondrion distribution;intermediate filament organization;mitochondrion morphogenesis;phosphatidylinositol biosynthetic process;phosphatidylinositol-3,5-bisphosphate 3-phosphatase activity;phosphatidylinositol-3-phosphatase activity;intermediate filament binding;late endosome;ruffle;endosome to lysosome transport;small molecule metabolic process;extracellula…	Inositol phosphate metabolism;Metabolic pathways;Phosphatidylinositol signaling system;
VCAN	versican	Chr5:83471465-83582303	ENSMUSG00000021614	Chr13:89655312-89742509	636.822	-0.319361	-1.24778	6.91728e-05	0.0106138	down	glial cell migration;glycosaminoglycan binding;osteoblast differentiation;cell recognition;dermatan sulfate biosynthetic process;chondroitin sulfate catabolic process;chondroitin sulfate biosynthetic process;lysosomal lumen;chondroitin sulfate metabolic process;Golgi lumen;central nervous system development;glycosaminoglycan metabolic process;extracellular matrix organization;skeletal system deve…	Cell adhesion molecules (CAMs);
CD74	CD74 molecule	Chr5:150401637-150412929	ENSMUSG00000024610	Chr18:60803848-60812646	136.463	0.695788	1.61977	6.91927e-05	0.0106138	up	MHC class II protein binding, via antigen binding groove;macrophage migration inhibitory factor binding;macrophage migration inhibitory factor receptor complex;antigen processing and presentation of endogenous antigen;immunoglobulin mediated immune response;negative regulation of peptide secretion;MHC class II protein complex binding;T cell selection;positive regulation of chemokine (C-X-C motif)…	Antigen processing and presentation;Tuberculosis;Herpes simplex infection;
MAP4K4	mitogen-activated protein kinase kinase kinase kinase 4	Chr2:101696850-101894689	ENSMUSG00000026074	Chr1:39900913-40026310	3871.63	-0.191175	-1.14169	7.27985e-05	0.0110739	down	protein phosphorylation;ATP binding;protein kinase activity;creatine kinase activity;stress-activated protein kinase signaling cascade;regulation of JNK cascade;neuron projection morphogenesis;protein binding;regulation of mitotic cell cycle;protein serine/threonine kinase activity;negative regulation of apoptotic process;intracellular signal transduction;cytoplasm;	MAPK signaling pathway;
CEP95	centrosomal protein 95	Chr17:64506588-64542461	ENSMUSG00000018372	Chr11:106789252-106819930	335.415	-0.489303	-1.40377	7.58435e-05	0.0114417	down	protein binding;spindle pole;centrosome;cytoplasm;integral component of membrane;
NR3C1	nuclear receptor subfamily 3 group C member 1	Chr5:143277931-143435512	ENSMUSG00000024431	Chr18:39410545-39491301	2984.83	0.269681	1.20554	7.6663e-05	0.0114451	up	steroid hormone binding;glucocorticoid-activated RNA polymerase II transcription factor binding transcription factor activity;cellular response to steroid hormone stimulus;transcriptional activator activity, RNA polymerase II core promoter proximal region sequence-specific binding;glucocorticoid mediated signaling pathway;glucocorticoid receptor signaling pathway;glucocorticoid receptor activity;…	Neuroactive ligand-receptor interaction;
ZMYND15	zinc finger MYND-type containing 15	Chr17:4740015-4746119	ENSMUSG00000040829	Chr11:70459433-70466202	27.4798	1.30112	2.4642	7.71198e-05	0.0114451	up	transcription, DNA-templated;metal ion binding;cytoplasm;nucleus;spermatid development;negative regulation of transcription, DNA-templated;histone deacetylase binding;
FAM124A	family with sequence similarity 124 member A	Chr13:51222334-51284241	ENSMUSG00000035184	Chr14:62555737-62608486	1066.94	0.268623	1.20466	8.00252e-05	0.0116862	up	protein binding;
TG	thyroglobulin	Chr8:132866958-133134903	ENSMUSG00000053469	Chr15:66670753-66850721	18.884	2.69734	6.48604	8.26259e-05	0.0119531	up	thyroid gland development;carboxylic ester hydrolase activity;hormone biosynthetic process;hormone activity;signal transduction;extracellular region;extracellular space;thyroid hormone metabolic process;regulation of myelination;iodide transport;protein homodimerization activity;Golgi apparatus;response to lipopolysaccharide;receptor binding;protein complex;endoplasmic reticulum;protein complex b…	Thyroid hormone synthesis;Autoimmune thyroid disease;
MAG	myelin associated glycoprotein	Chr19:35292125-35313804	ENSMUSG00000036634	Chr7:30899176-30914873	3269.69	-0.301602	-1.23251	8.31623e-05	0.0119531	down	protein binding;negative regulation of axonogenesis;regulation of axonogenesis;leukocyte migration;substantia nigra development;blood coagulation;neurotrophin TRK receptor signaling pathway;carbohydrate binding;cell adhesion;plasma membrane;integral component of membrane;paranode region of axon;myelin sheath;Schmidt-Lanterman incisure;positive regulation of myelination;cytoplasm;protein kinase bi…	Cell adhesion molecules (CAMs);
SMCO3	single-pass membrane protein with coiled-coil domains 3	Chr12:14804650-14814182	ENSMUSG00000043298	Chr6:136829927-136835452	96.3521	-0.724301	-1.6521	9.11759e-05	0.0129017	down	protein binding;integral component of membrane;
SYN2	synapsin II	Chr3:12004402-12191400	ENSMUSG00000009394	Chr6:115134902-115282006	15143.9	0.144827	1.1056	0.000104116	0.0146194	up	catalytic activity;metabolic process;ATP binding;neurotransmitter secretion;synapse;neuronal postsynaptic density;myelin sheath;synaptic vesicle membrane;synaptic vesicle;
HTR2C	5-hydroxytryptamine receptor 2C	ChrX:114584078-114910061	ENSMUSG00000041380	ChrX:146962513-147197277	450.529	0.441488	1.358	0.000105751	0.0147357	up	regulation of corticotropin-releasing hormone secretion;regulation of neurological system process;phospholipase C-activating serotonin receptor signaling pathway;Gq/11-coupled serotonin receptor activity;1-(4-iodo-2,5-dimethoxyphenyl)propan-2-amine binding;serotonin binding;positive regulation of phosphatidylinositol biosynthetic process;behavioral fear response;positive regulation of cytosolic c…	Calcium signaling pathway;Neuroactive ligand-receptor interaction;Gap junction;Serotonergic synapse;Inflammatory mediator regulation of TRP channels;
ANXA4	annexin A4	Chr2:69644425-69827100	ENSMUSG00000029994	Chr6:86736840-86793584	135.704	-0.610318	-1.5266	0.000111288	0.0153898	down	negative regulation of coagulation;calcium-dependent phospholipid binding;calcium ion binding;NF-kappaB binding;vesicle membrane;epithelial cell differentiation;negative regulation of NF-kappaB transcription factor activity;cell surface;phospholipase inhibitor activity;calcium-dependent protein binding;negative regulation of interleukin-8 secretion;extracellular exosome;identical protein binding;…
PLXNB3	plexin B3	ChrX:153764196-153779346	ENSMUSG00000031385	ChrX:73757090-73772514	651.908	-0.435307	-1.3522	0.000115001	0.0157836	down	negative regulation of lamellipodium assembly;negative regulation of cell migration;semaphorin-plexin signaling pathway involved in axon guidance;positive regulation of axonogenesis;positive chemotaxis;semaphorin receptor complex;negative regulation of cell adhesion;negative regulation of GTPase activity;positive regulation of endothelial cell proliferation;protein binding;protein domain specific…	Axon guidance;
LAMA5	laminin subunit alpha 5	Chr20:62307955-62367312	ENSMUSG00000015647	Chr2:180176373-180225859	574.047	0.389624	1.31005	0.000123852	0.0168717	up	laminin-11 complex;laminin-10 complex;cell recognition;integrin binding;basal lamina;focal adhesion assembly;endothelial cell differentiation;extracellular matrix organization;basement membrane;extracellular matrix disassembly;extracellular exosome;embryo development;cell proliferation;protein binding;cell migration;regulation of embryonic development;regulation of cell adhesion;integrin-mediated…	Metabolic pathways;PI3K-Akt signaling pathway;Focal adhesion;ECM-receptor interaction;Toxoplasmosis;Amoebiasis;Pathways in cancer;Small cell lung cancer;
SVOP	SV2 related protein	Chr12:108907741-109021240	ENSMUSG00000042078	Chr5:114026910-114091570	4987.4	0.17814	1.13142	0.000126945	0.0171158	up	synaptic vesicle membrane;substrate-specific transmembrane transporter activity;cell junction;synaptic vesicle;transmembrane transporter activity;transmembrane transport;integral component of membrane;
CPNE6	copine 6	Chr14:24070837-24078100	ENSMUSG00000022212	Chr14:55510445-55517431	3486.44	0.247729	1.18734	0.000131348	0.0174927	up	positive regulation of dendrite extension;phosphatidylserine binding;dendrite;glycerophospholipid biosynthetic process;small molecule metabolic process;extracellular exosome;perikaryon;axon;protein binding;synaptic transmission;endosome;phospholipid metabolic process;vesicle-mediated transport;membrane;transporter activity;plasma membrane;nervous system development;lipid metabolic process;calcium…
COL1A1	collagen type I alpha 1 chain	Chr17:50183289-50201632	ENSMUSG00000001506	Chr11:94936224-94953042	381.329	0.367888	1.29046	0.000132245	0.0174927	up	tooth mineralization;collagen type I trimer;platelet-derived growth factor binding;embryonic skeletal system development;blood vessel development;positive regulation of epithelial to mesenchymal transition;collagen biosynthetic process;collagen fibril organization;protein localization to nucleus;skin morphogenesis;endoplasmic reticulum lumen;leukocyte migration;blood coagulation;collagen cataboli…	PI3K-Akt signaling pathway;Focal adhesion;ECM-receptor interaction;Platelet activation;AGE-RAGE signaling pathway in diabetic complications;Protein digestion and absorption;Amoebiasis;
SLC6A13	solute carrier family 6 member 13	Chr12:220621-262873	ENSMUSG00000030108	Chr6:121300227-121337733	258.939	0.489318	1.40378	0.000146449	0.0189594	up	gamma-aminobutyric acid transport;gamma-aminobutyric acid:sodium symporter activity;neuron projection;extracellular exosome;synaptic transmission;neurotransmitter transport;integral component of plasma membrane;neurotransmitter:sodium symporter activity;neurotransmitter secretion;transmembrane transport;plasma membrane;integral component of membrane;neurotransmitter binding;	GABAergic synapse;
SLC22A8	solute carrier family 22 member 8	Chr11:62989154-63015839	ENSMUSG00000063796	Chr19:8591254-8611834	757.37	0.279419	1.21371	0.000161058	0.0205591	up	response to toxic substance;sodium-independent organic anion transport;sodium-independent organic anion transmembrane transporter activity;extracellular exosome;anion transmembrane transport;inorganic anion exchanger activity;basolateral plasma membrane;integral component of plasma membrane;transmembrane transporter activity;transmembrane transport;transporter activity;plasma membrane;integral co…	Bile secretion;
N4BP2L2	NEDD4 binding protein 2 like 2	Chr13:32432417-32538885	ENSMUSG00000029655	Chr5:150608007-150666183	1117.17	-0.269755	-1.2056	0.000163214	0.0206539	down	negative regulation of hematopoietic stem cell differentiation;positive regulation of hematopoietic stem cell proliferation;transcriptional repressor complex;enzyme binding;extracellular exosome;molecular_function;RNA polymerase II transcription corepressor activity;protein binding;negative regulation of transcription from RNA polymerase II promoter;nucleus;
HLA-DQA1	major histocompatibility complex, class II, DQ alpha 1	ChrCHR_HSCHR6_MHC_DBB_CTG1:32606510-32628863	ENSMUSG00000036594	Chr17:34282744-34287827	54.8277	0.878577	1.83856	0.000165053	0.0206539	up	MHC class II receptor activity;transport vesicle membrane;clathrin-coated endocytic vesicle membrane;integral component of lumenal side of endoplasmic reticulum membrane;ER to Golgi transport vesicle membrane;interferon-gamma-mediated signaling pathway;T cell costimulation;endocytic vesicle membrane;trans-Golgi network membrane;antigen processing and presentation of exogenous peptide antigen via …	Phagosome;Cell adhesion molecules (CAMs);Antigen processing and presentation;Intestinal immune network for IgA production;Type I diabetes mellitus;Leishmaniasis;Toxoplasmosis;Staphylococcus aureus infection;Tuberculosis;Influenza A;HTLV-I infection;Herpes simplex infection;Epstein-Barr virus infection;Asthma;Autoimmune thyroid disease;Inflammatory bowel disease (IBD);Systemic lupus erythematosus;…
CLPB	ClpB homolog, mitochondrial AAA ATPase chaperonin	Chr11:72292425-72434680	ENSMUSG00000001829	Chr7:101663633-101795506	1159.67	0.376324	1.29803	0.000165195	0.0206539	up	cellular response to heat;cellular_component;molecular_function;protein binding;ATPase activity;mitochondrion;metabolic process;ATP binding;	Longevity regulating pathway;
MEIS2	Meis homeobox 2	Chr15:36889204-37101299	ENSMUSG00000027210	Chr2:115863064-116065839	4049.3	0.22599	1.16958	0.00017224	0.0213882	up	transcriptional activator activity, RNA polymerase II core promoter proximal region sequence-specific binding;negative regulation of myeloid cell differentiation;transcription cofactor activity;protein binding;RNA polymerase II core promoter proximal region sequence-specific DNA binding;perinuclear region of cytoplasm;transcription from RNA polymerase II promoter;positive regulation of transcript…
MS4A7	membrane spanning 4-domains A7	Chr11:60378482-60395951	ENSMUSG00000024672	Chr19:11321039-11336146	34.8625	1.53335	2.89457	0.000177733	0.0217921	up	integral component of membrane;
ZFP62	ZFP62 zinc finger protein	Chr5:180847611-180861285	ENSMUSG00000046311	Chr11:49203292-49218816	984.722	-0.348113	-1.27289	0.000201098	0.0239555	down	regulation of transcription, DNA-templated;transcription, DNA-templated;metal ion binding;nucleic acid binding;nucleus;
IGF2	insulin like growth factor 2	Chr11:2129112-2141238	ENSMUSG00000048583	Chr7:142650766-142666816	1907.52	0.243811	1.18412	0.000202101	0.0239555	up	positive regulation of glycogen (starch) synthase activity;insulin receptor signaling pathway via phosphatidylinositol 3-kinase;receptor activator activity;positive regulation of insulin receptor signaling pathway;positive regulation of glycogen biosynthetic process;regulation of gene expression by genetic imprinting;positive regulation of activated T cell proliferation;positive regulation of rec…	Proteoglycans in cancer;
LGMN	legumain	Chr14:92703807-92748702	ENSMUSG00000021190	Chr12:102394084-102439813	2603.99	-0.176572	-1.1302	0.000203842	0.024006	down	negative regulation of ERBB signaling pathway;vacuolar protein processing;receptor catabolic process;renal system process;vitamin D metabolic process;negative regulation of neuron apoptotic process;lysosomal lumen;antigen processing and presentation of exogenous peptide antigen via MHC class II;toll-like receptor signaling pathway;steroid metabolic process;small molecule metabolic process;extrace…	Calcium signaling pathway;Neuroactive ligand-receptor interaction;Lysosome;Antigen processing and presentation;
ACBD5	acyl-CoA binding domain containing 5	Chr10:27195214-27242130	ENSMUSG00000026781	Chr2:23068167-23115558	2053.92	-0.247042	-1.18677	0.000216083	0.0252845	down	pexophagy;molecular_function;peroxisomal membrane;peroxisome;fatty-acyl-CoA binding;lipid binding;transport;membrane;intracellular membrane-bounded organelle;nucleoplasm;integral component of membrane;nucleus;
HAPLN2	hyaluronan and proteoglycan link protein 2	Chr1:156619294-156625725	ENSMUSG00000004894	Chr3:88021750-88027583	320.03	-0.425618	-1.34315	0.000219117	0.0253749	down	central nervous system development;skeletal system development;protein binding;hyaluronic acid binding;cell adhesion;proteinaceous extracellular matrix;extracellular matrix assembly;establishment of blood-nerve barrier;
ADAMTSL4	ADAMTS like 4	Chr1:150549369-150560937	ENSMUSG00000015850	Chr3:95676201-95687917	185.055	-0.527247	-1.44118	0.000219636	0.0253749	down	protein O-linked fucosylation;post-translational protein modification;protease binding;protein O-linked glycosylation;endoplasmic reticulum lumen;cellular protein metabolic process;cellular_component;protein binding;positive regulation of apoptotic process;extracellular matrix;metalloendopeptidase activity;apoptotic process;proteolysis;peptidase activity;proteinaceous extracellular matrix;extrace…
PLLP	plasmolipin	Chr16:57248547-57284687	ENSMUSG00000031775	Chr8:94674894-94696278	898.823	-0.294729	-1.22665	0.000227196	0.0260833	down	membrane;integral component of membrane;extracellular exosome;protein binding;ion transport;response to wounding;membrane raft;myelination;compact myelin;
CHRM1	cholinergic receptor muscarinic 1	Chr11:62908679-62921807	ENSMUSG00000032773	Chr19:8663789-8683587	5001.01	0.16941	1.1246	0.000229339	0.0261648	up	positive regulation of ion transport;regulation of vascular smooth muscle contraction;phospholipase C-activating G-protein coupled acetylcholine receptor signaling pathway;adenylate cyclase-inhibiting G-protein coupled acetylcholine receptor signaling pathway;synaptic transmission, cholinergic;entrainment of circadian clock;phototransduction, visible light;saliva secretion;cognition;cell prolifer…	Calcium signaling pathway;cAMP signaling pathway;Neuroactive ligand-receptor interaction;PI3K-Akt signaling pathway;Cholinergic synapse;Regulation of actin cytoskeleton;
TMEM131	transmembrane protein 131	Chr2:97756333-97995891	ENSMUSG00000026116	Chr1:36792191-36943666	3113.22	-0.182864	-1.13514	0.000233048	0.0264227	down	biological_process;cellular_component;molecular_function;membrane;integral component of membrane;
ETFBKMT	electron transfer flavoprotein beta subunit lysine methyltransferase	null	ENSMUSG00000039958	Chr6:149139849-149151171	66.9193	-0.922561	-1.89548	0.000238382	0.0267025	down
THBS4	thrombospondin 4	Chr5:79991311-80083287	ENSMUSG00000021702	Chr13:92751590-92794818	87.898	-0.911371	-1.88083	0.000238441	0.0267025	down	endothelial cell-cell adhesion;regulation of tissue remodeling;tissue remodeling;myoblast migration;integrin binding;positive regulation of neutrophil chemotaxis;response to endoplasmic reticulum stress;positive regulation of peptidyl-tyrosine phosphorylation;positive regulation of endothelial cell proliferation;basement membrane;sarcoplasmic reticulum;negative regulation of angiogenesis;extracel…	Phagosome;PI3K-Akt signaling pathway;Focal adhesion;ECM-receptor interaction;Malaria;
HAP1	huntingtin associated protein 1	Chr17:41717742-41734644	ENSMUSG00000006930	Chr11:100347327-100356128	2536.63	0.255846	1.19404	0.000249363	0.0277291	up	positive regulation of nonmotile primary cilium assembly;brain-derived neurotrophic factor binding;positive regulation of neurotrophin production;positive regulation of inositol 1,4,5-trisphosphate-sensitive calcium-release channel activity;positive regulation of synaptic transmission, GABAergic;regulation of organelle transport along microtubule;inclusion body;negative regulation of beta-amyloid…	GABAergic synapse;Huntington's disease;
SLC5A11	solute carrier family 5 member 11	Chr16:24845841-24911628	ENSMUSG00000030769	Chr7:123214780-123273253	15.7933	-1.86157	-3.63402	0.000250698	0.0277291	down	symporter activity;protein binding;sodium ion transport;carbohydrate transport;apoptotic process;transport;membrane;transmembrane transport;transporter activity;plasma membrane;integral component of membrane;
KCTD9	potassium channel tetramerization domain containing 9	Chr8:25427847-25458476	ENSMUSG00000034327	Chr14:67715937-67742310	369.462	-0.347083	-1.27199	0.000252165	0.0277291	down	protein binding;protein homooligomerization;
SCGN	secretagogin, EF-hand calcium binding protein	Chr6:25652201-25701783	ENSMUSG00000021337	Chr13:23953456-23991214	10.7308	3.29938	9.84493	0.00025405	0.027769	up	cytosolic calcium ion homeostasis;transport vesicle membrane;neuron projection;biological_process;synapse;cytosol;extracellular region;cytoplasm;nucleus;calcium ion binding;
FKTN	fukutin	Chr9:105558130-105641118	ENSMUSG00000028414	Chr4:53713998-53777890	1542.33	-0.232494	-1.17486	0.000255602	0.0277724	down	regulation of protein glycosylation;negative regulation of JNK cascade;muscle organ development;protein O-linked mannosylation;endoplasmic reticulum;negative regulation of cell proliferation;Golgi membrane;Golgi apparatus;cis-Golgi network;transferase activity;integral component of membrane;nervous system development;extracellular space;nucleus;
EHBP1	EH domain binding protein 1	Chr2:62673851-63046487	ENSMUSG00000042302	Chr11:22005828-22342292	1634.7	-0.327669	-1.25498	0.000257343	0.027796	down	protein binding;plasma membrane;cytoplasm;
THBD	thrombomodulin	Chr20:23045633-23049741	ENSMUSG00000074743	Chr2:148404466-148408188	511.041	0.29888	1.23019	0.000264888	0.0282764	up	negative regulation of blood coagulation;negative regulation of fibrinolysis;negative regulation of platelet activation;leukocyte migration;blood coagulation;cell surface;protein binding;integral component of plasma membrane;receptor activity;transmembrane signaling receptor activity;signal transduction;plasma membrane;integral component of membrane;calcium ion binding;female pregnancy;extracellu…	Complement and coagulation cascades;AGE-RAGE signaling pathway in diabetic complications;
SLC17A7	solute carrier family 17 member 7	Chr19:49429401-49442360	ENSMUSG00000070570	Chr7:45163949-45176142	41626.4	0.134795	1.09794	0.00026708	0.0283447	up	sodium:inorganic phosphate symporter activity;clathrin-sculpted glutamate transport vesicle membrane;synaptic vesicle membrane;L-glutamate transmembrane transport;glutamate secretion;L-glutamate transmembrane transporter activity;phosphate ion transport;phosphate ion transmembrane transport;ion transport;synaptic transmission;cell junction;sodium ion transmembrane transport;neurotransmitter secre…	Synaptic vesicle cycle;Retrograde endocannabinoid signaling;Glutamatergic synapse;Nicotine addiction;
TSHZ2	teashirt zinc finger homeobox 2	Chr20:52972407-53495330	ENSMUSG00000047907	Chr2:169633013-170071816	1121.01	-0.293794	-1.22586	0.000294064	0.0308013	down	protein binding;multicellular organismal development;regulation of transcription, DNA-templated;transcription, DNA-templated;metal ion binding;DNA binding;nucleus;regulation of gene expression;
LTBP4	latent transforming growth factor beta binding protein 4	Chr19:40592883-40629818	ENSMUSG00000040488	Chr7:27305136-27337692	2724.68	0.218916	1.16386	0.000294208	0.0308013	up	protein binding;calcium ion binding;transforming growth factor beta-activated receptor activity;glycosaminoglycan binding;growth hormone secretion;regulation of transforming growth factor beta receptor signaling pathway;integrin binding;transforming growth factor beta binding;extracellular matrix organization;regulation of proteolysis;extracellular exosome;regulation of cell differentiation;regul…
NOV	nephroblastoma overexpressed	Chr8:119416306-119424353	ENSMUSG00000037362	Chr15:54745702-54754039	2390.03	0.214546	1.16034	0.00029529	0.0308013	up	bone regeneration;negative regulation of sensory perception of pain;hematopoietic stem cell homeostasis;smooth muscle cell proliferation;type B pancreatic cell proliferation;fibroblast migration;negative regulation of SMAD protein import into nucleus;endothelial cell-cell adhesion;negative regulation of myotube differentiation;smooth muscle cell migration;cell adhesion mediated by integrin;gap ju…
EFEMP1	EGF containing fibulin extracellular matrix protein 1	Chr2:55865967-55924139	ENSMUSG00000020467	Chr11:28853204-28926743	336.332	0.352949	1.27717	0.000299175	0.0309999	up	post-embryonic eye morphogenesis;camera-type eye development;epidermal growth factor-activated receptor activity;embryonic eye morphogenesis;negative regulation of chondrocyte differentiation;extracellular matrix organization;epidermal growth factor receptor signaling pathway;extracellular exosome;epidermal growth factor receptor binding;protein binding;visual perception;extracellular matrix;prot…
PTPRO	protein tyrosine phosphatase, receptor type O	Chr12:15322397-15597399	ENSMUSG00000030223	Chr6:137252319-137463233	634.508	0.41831	1.33636	0.000300591	0.0309999	up	slit diaphragm assembly;regulation of glomerular filtration;negative regulation of glomerular filtration;transmembrane receptor protein tyrosine phosphatase activity;negative regulation of retinal ganglion cell axon guidance;negative regulation of cell-substrate adhesion;glomerulus development;glomerular visceral epithelial cell differentiation;negative regulation of neuron projection development…
PACS2	phosphofurin acidic cluster sorting protein 2	Chr14:105300563-105398147	ENSMUSG00000021143	Chr12:113014508-113074401	3329.54	-0.184102	-1.13611	0.000310318	0.0318232	down	protein targeting to plasma membrane;protein localization to pre-autophagosomal structure;endoplasmic reticulum lumen;ion channel binding;autophagosome assembly;viral process;endoplasmic reticulum;apoptotic process;mitochondrion;
GJC2	gap junction protein gamma 2	Chr1:228149852-228159826	ENSMUSG00000043448	Chr11:59175568-59183213	247.301	-0.461992	-1.37744	0.000313364	0.0319562	down	cell communication;connexon complex;integral component of membrane;transmembrane transport;cell-cell signaling;myelin sheath;response to toxic substance;gap junction;gap junction channel activity;
ACKR1	atypical chemokine receptor 1 (Duffy blood group)	Chr1:159203307-159206500	ENSMUSG00000037872	Chr1:173331886-173333750	1042.81	0.233739	1.17588	0.000316357	0.0320822	up	C-C chemokine binding;regulation of chemokine production;recycling endosome;defense response;early endosome;receptor activity;transmembrane signaling receptor activity;G-protein coupled receptor activity;chemokine-mediated signaling pathway;inflammatory response;plasma membrane;G-protein coupled receptor signaling pathway;integral component of membrane;chemokine binding;	mTOR signaling pathway;Malaria;
SMOC1	SPARC related modular calcium binding 1	Chr14:69854131-70032366	ENSMUSG00000021136	Chr12:81026808-81186414	232.1	0.436337	1.35316	0.000321214	0.0323947	up	limb development;regulation of osteoblast differentiation;basement membrane;eye development;protein binding;cell differentiation;proteinaceous extracellular matrix;signal transduction;calcium ion binding;
MYOCD	myocardin	Chr17:12665890-12768949	ENSMUSG00000020542	Chr11:65176561-65269989	21.0181	1.76385	3.39603	0.000327459	0.0326949	up	positive regulation of cardiac muscle cell differentiation;regulation of nucleic acid-templated transcription;transcription coactivator activity;nucleus;negative regulation of skeletal muscle cell differentiation;positive regulation of cardiac vascular smooth muscle cell differentiation;positive regulation of transcription from RNA polymerase II promoter involved in smooth muscle cell differentia…
UBA52	ubiquitin A-52 residue ribosomal protein fusion product 1	Chr19:18571730-18577550	ENSMUSG00000090137	Chr8:70508263-70510801	2007.71	-0.216716	-1.16209	0.000327772	0.0326949	down	error-free translesion synthesis;regulation of type I interferon production;nucleotide-excision repair, DNA gap filling;nucleotide-excision repair, DNA damage recognition;global genome nucleotide-excision repair;DNA damage response, detection of DNA damage;error-prone translesion synthesis;macromitophagy;macroautophagy;nucleotide-excision repair, DNA incision;transcription-coupled nucleotide-exci…
KDM5A	lysine demethylase 5A	Chr12:280129-389454	ENSMUSG00000030180	Chr6:120364124-120444574	1526.62	-0.253803	-1.19235	0.000331737	0.0329105	down	negative regulation of histone deacetylase activity;cyclin-dependent protein kinase activating kinase holoenzyme complex;chromatin organization;protein binding;oxidoreductase activity, acting on paired donors, with incorporation or reduction of molecular oxygen, 2-oxoglutarate as one donor, and incorporation of one atom each of oxygen into both donors;positive regulation of transcription, DNA-tem…
MUM1L1	MUM1 like 1	ChrX:106168305-106208956	ENSMUSG00000042515	ChrX:139210042-139238335	48.0211	1.08869	2.12681	0.000335187	0.033073	up	extracellular exosome;
KNDC1	kinase non-catalytic C-lobe domain containing 1	Chr10:133160447-133226412	ENSMUSG00000066129	Chr7:139894696-139941537	3418.74	-0.190269	-1.14098	0.000357566	0.0350914	down	Ras guanyl-nucleotide exchange factor activity;biological_process;cellular_component;molecular_function;guanyl-nucleotide exchange factor activity;positive regulation of GTPase activity;small GTPase mediated signal transduction;protein binding;positive regulation of protein phosphorylation;neuronal cell body;dendrite;regulation of dendrite morphogenesis;guanyl-nucleotide exchange factor complex;c…
RBM12B	RNA binding motif protein 12B	Chr8:93729356-93741017	ENSMUSG00000046667	Chr4:12140264-12146731	443.449	-0.452868	-1.36876	0.000359987	0.0351401	down	poly(A) RNA binding;protein binding;nucleic acid binding;nucleotide binding;
RPL22	ribosomal protein L22	Chr1:6181269-6209389	ENSMUSG00000028936	Chr4:152325742-152334071	1905.08	-0.233822	-1.17595	0.000368516	0.0357755	down	intracellular;ribosome;translation;structural constituent of ribosome;cytoplasmic translation;viral transcription;cytosolic large ribosomal subunit;viral life cycle;viral process;gene expression;cellular protein metabolic process;extracellular exosome;translational initiation;poly(A) RNA binding;protein binding;nuclear-transcribed mRNA catabolic process, nonsense-mediated decay;focal adhesion;tra…	Ribosome;
PHLPP2	PH domain and leucine rich repeat protein phosphatase 2	Chr16:71637835-71724701	ENSMUSG00000031732	Chr8:109868542-109944671	1965.01	0.191605	1.14203	0.000370416	0.0357755	up	protein binding;catalytic activity;metabolic process;neurotrophin TRK receptor signaling pathway;epidermal growth factor receptor signaling pathway;innate immune response;Fc-epsilon receptor signaling pathway;fibroblast growth factor receptor signaling pathway;cytosol;phosphatidylinositol-mediated signaling;metal ion binding;cytoplasm;nucleus;protein dephosphorylation;hippocampus development;prot…	PI3K-Akt signaling pathway;
TRIM59	tripartite motif containing 59	Chr3:160432445-160485773	ENSMUSG00000034317	Chr3:69035288-69044755	266.565	-0.409368	-1.3281	0.00038515	0.0370028	down	negative regulation of I-kappaB kinase/NF-kappaB signaling;cilium;intraciliary transport particle B;protein binding;cilium assembly;endoplasmic reticulum;endoplasmic reticulum membrane;intracellular;centrosome;integral component of membrane;zinc ion binding;metal ion binding;
NPTXR	neuronal pentraxin receptor	Chr22:38818452-38843982	ENSMUSG00000022421	Chr15:79786352-79804766	34182.2	0.237574	1.17901	0.000389964	0.0372691	up	metal ion binding;integral component of membrane;
GRWD1	glutamate rich WD repeat containing 1	Chr19:48445773-48457022	ENSMUSG00000053801	Chr7:45825223-45830944	331.55	0.549558	1.46364	0.000400207	0.0378517	up	poly(A) RNA binding;protein binding;nucleolus;cytoplasm;nucleus;
RREB1	ras responsive element binding protein 1	Chr6:7107597-7251980	ENSMUSG00000039087	Chr13:37778400-37952005	948.58	-0.269381	-1.20529	0.000415518	0.0389363	down	positive regulation of wound healing, spreading of epidermal cells;positive regulation of mammary gland epithelial cell proliferation;positive regulation of lamellipodium morphogenesis;positive regulation of substrate adhesion-dependent cell spreading;RNA polymerase II core promoter sequence-specific DNA binding;nuclear body;positive regulation of epithelial cell migration;extracellular exosome;n…
ARHGAP44	Rho GTPase activating protein 44	Chr17:12789539-12991643	ENSMUSG00000033389	Chr11:65002039-65162961	4117.66	0.174379	1.12848	0.000415941	0.0389363	up	leading edge membrane;recycling endosome;dendritic spine;protein binding;exocytosis;cell junction;regulation of small GTPase mediated signal transduction;cytosol;phospholipid binding;positive regulation of GTPase activity;GTPase activator activity;signal transduction;small GTPase mediated signal transduction;cytoplasm;
FTH1	ferritin heavy chain 1	Chr11:61959718-61967660	ENSMUSG00000024661	Chr19:9982703-9985092	43080.6	-0.183813	-1.13588	0.000418585	0.0389839	down	ferric iron binding;cellular iron ion homeostasis;iron ion transport;cell;intracellular sequestering of iron ion;intracellular ferritin complex;negative regulation of fibroblast proliferation;post-Golgi vesicle-mediated transport;ferroxidase activity;membrane organization;extracellular exosome;protein binding;negative regulation of cell proliferation;cytosol;receptor-mediated endocytosis;oxidatio…	Mineral absorption;
OGN	osteoglycin	Chr9:92383967-92404696	ENSMUSG00000021390	Chr13:49608046-49624501	249.458	0.460767	1.37627	0.000425106	0.0393903	up	negative regulation of smooth muscle cell proliferation;keratan sulfate catabolic process;keratan sulfate metabolic process;keratan sulfate biosynthetic process;extracellular vesicle;lysosomal lumen;Golgi lumen;glycosaminoglycan metabolic process;small molecule metabolic process;extracellular exosome;protein binding;axonogenesis;heparin binding;extracellular matrix;proteinaceous extracellular mat…
ZCCHC12	zinc finger CCHC-type containing 12	ChrX:118823790-118826968	ENSMUSG00000036699	ChrX:36195904-36199158	651.553	0.364725	1.28764	0.00043132	0.0397642	up	ligand-dependent nuclear receptor transcription coactivator activity;BMP signaling pathway;nuclear speck;protein binding;transcription, DNA-templated;nucleic acid binding;zinc ion binding;
ARF3	ADP ribosylation factor 3	Chr12:48935723-48957551	ENSMUSG00000051853	Chr15:98737621-98763214	34608.9	0.156832	1.11484	0.000435638	0.0398996	up	phosphatidylinositol biosynthetic process;small molecule metabolic process;extracellular exosome;phospholipid metabolic process;perinuclear region of cytoplasm;Golgi membrane;vesicle-mediated transport;GTPase activity;protein transport;small GTPase mediated signal transduction;intracellular;GTP binding;Golgi apparatus;	Endocytosis;
B3GALT5	beta-1,3-galactosyltransferase 5	Chr21:39556442-39673137	ENSMUSG00000074892	Chr16:96235801-96319859	732.259	-0.248609	-1.18806	0.00043716	0.0398996	down	UDP-galactose:beta-N-acetylglucosamine beta-1,3-galactosyltransferase activity;galactosyltransferase activity;endoplasmic reticulum;protein glycosylation;Golgi membrane;Golgi apparatus;membrane;integral component of membrane;	Glycosphingolipid biosynthesis;Glycosphingolipid biosynthesis;Metabolic pathways;
ARSG	arylsulfatase G	Chr17:68259182-68422731	ENSMUSG00000020604	Chr11:109473374-109573330	380.274	-0.326509	-1.25398	0.000459295	0.0415048	down	arylsulfatase activity;glycosphingolipid metabolic process;sulfur compound metabolic process;post-translational protein modification;endoplasmic reticulum lumen;small molecule metabolic process;cellular protein metabolic process;sphingolipid metabolic process;endoplasmic reticulum;sulfuric ester hydrolase activity;catalytic activity;metabolic process;lysosome;metal ion binding;extracellular space;	Lysosome;
LRRC17	leucine rich repeat containing 17	Chr7:102912991-102944949	ENSMUSG00000039883	Chr5:21543559-21575904	4146.91	0.29681	1.22842	0.000463657	0.04169	up	bone marrow development;negative regulation of osteoclast differentiation;protein binding;extracellular space;
MAL	mal, T cell differentiation protein	Chr2:95025677-95053996	ENSMUSG00000027375	Chr2:127633226-127656695	4427.99	-0.562348	-1.47667	0.000465912	0.04169	down	apical protein localization;membrane raft polarization;channel activity;peptidase activator activity involved in apoptotic process;central nervous system development;apical plasma membrane;structural constituent of myelin sheath;membrane raft;protein binding;myelination;endosome;integral component of plasma membrane;endoplasmic reticulum;lipid binding;cell differentiation;apoptotic process;membra…
LITAF	lipopolysaccharide induced TNF factor	Chr16:11547722-11636381	ENSMUSG00000022500	Chr16:10959275-11066157	319.701	-0.433859	-1.35084	0.000469683	0.0418224	down	WW domain binding;lysosomal membrane;protein binding;positive regulation of I-kappaB kinase/NF-kappaB signaling;Golgi apparatus;apoptotic process;signal transduction;intracellular membrane-bounded organelle;plasma membrane;transcription, DNA-templated;nucleoplasm;signal transducer activity;regulation of transcription from RNA polymerase II promoter;cytoplasm;response to lipopolysaccharide;cellula…	Lysosome;
KNL1	kinetochore scaffold 1	null	ENSMUSG00000027326	Chr2:119047119-119105501	36.644	-1.50937	-2.84686	0.000478824	0.0424002	down
SRP54	signal recognition particle 54	Chr14:34981957-35029567	ENSMUSG00000073079	Chr12:55080262-55115367	767.559	-0.329958	-1.25698	0.000482884	0.0424002	down	SRP-dependent cotranslational protein targeting to membrane, signal sequence recognition;SRP-dependent cotranslational protein targeting to membrane, translocation;protein targeting to ER;response to drug;GDP binding;endoplasmic reticulum signal peptide binding;signal recognition particle, endoplasmic reticulum targeting;ribonucleoprotein complex binding;drug binding;gene expression;cellular prot…	Protein export;
SLC13A3	solute carrier family 13 member 3	Chr20:46557823-46684467	ENSMUSG00000018459	Chr2:165405028-165473230	483.565	0.35977	1.28322	0.00048314	0.0424002	up	succinate transmembrane transporter activity;citrate transport;citrate transmembrane transporter activity;extracellular exosome;sodium ion transport;integral component of plasma membrane;sodium:dicarboxylate symporter activity;membrane;transmembrane transport;transporter activity;plasma membrane;dicarboxylic acid transport;high-affinity sodium:dicarboxylate symporter activity;integral component o…
CNBD2	cyclic nucleotide binding domain containing 2	Chr20:35954564-36030700	ENSMUSG00000038085	Chr2:156312299-156375638	1891.21	-0.192386	-1.14265	0.000485873	0.042436	down	spermatogenesis;cytosol;cAMP binding;
FAT1	FAT atypical cadherin 1	Chr4:186587783-186726722	ENSMUSG00000070047	Chr8:44935447-45052257	1574.08	-0.284071	-1.21763	0.00049652	0.043018	down	establishment or maintenance of cell polarity;cell-cell signaling;anatomical structure morphogenesis;extracellular exosome;protein binding;cell-cell junction;focal adhesion;actin filament organization;single organismal cell-cell adhesion;integral component of plasma membrane;cell migration;perinuclear region of cytoplasm;cell adhesion;homophilic cell adhesion via plasma membrane adhesion molecule…
CCDC153	coiled-coil domain containing 153	Chr11:119189638-119196769	ENSMUSG00000070306	Chr9:44240676-44247306	18.3833	-1.70652	-3.26373	0.000497249	0.043018	down	protein binding;
GRM2	glutamate metabotropic receptor 2	Chr3:51707070-51718613	ENSMUSG00000023192	Chr9:106643095-106656082	2123.28	0.213757	1.1597	0.000525932	0.0452847	up	negative regulation of adenylate cyclase activity;glutamate receptor activity;adenylate cyclase-inhibiting G-protein coupled glutamate receptor signaling pathway;dendrite;calcium channel regulator activity;presynaptic membrane;protein binding;synaptic transmission;cell junction;integral component of plasma membrane;G-protein coupled receptor activity;plasma membrane;G-protein coupled receptor sig…	Phospholipase D signaling pathway;Neuroactive ligand-receptor interaction;Glutamatergic synapse;Cocaine addiction;
GRB14	growth factor receptor bound protein 14	Chr2:164492812-164621848	ENSMUSG00000026888	Chr2:64912476-65024987	574.011	-0.348516	-1.27325	0.000538677	0.0461643	down	leukocyte migration;blood coagulation;endosome membrane;cytosol;Golgi membrane;signal transduction;intracellular membrane-bounded organelle;plasma membrane;cytoplasm;protein binding;positive regulation of signal transduction;SH3/SH2 adaptor activity;
PDLIM2	PDZ and LIM domain 2	Chr8:22578279-22598025	ENSMUSG00000022090	Chr14:70164218-70177681	235.781	-0.459506	-1.37507	0.000546055	0.0465247	down	protein binding;focal adhesion;actin cytoskeleton;extracellular exosome;zinc ion binding;nucleus;alpha-actinin binding;cortical actin cytoskeleton;stress fiber;filamin binding;muscle alpha-actinin binding;myosin heavy chain binding;
PCDHA9	protocadherin alpha 9	Chr5:140847463-141012344	ENSMUSG00000103800	Chr18:36992371-37187657	55.1951	0.966622	1.95426	0.000547979	0.0465247	up	cell adhesion;homophilic cell adhesion via plasma membrane adhesion molecules;membrane;plasma membrane;integral component of membrane;calcium ion binding;
SYNPO	synaptopodin	Chr5:150601080-150659220	ENSMUSG00000043079	Chr18:60593973-60660142	8015.02	0.137959	1.10035	0.000562703	0.0475536	up	positive regulation of actin filament bundle assembly;dendritic spine;postsynaptic density;perikaryon;protein binding;postsynaptic membrane;actin cytoskeleton;regulation of stress fiber assembly;bicellular tight junction;actin binding;cytoplasm;stress fiber;
MOBP	myelin-associated oligodendrocyte basic protein	Chr3:39467198-39529479	ENSMUSG00000032517	Chr9:120149707-120181484	13729.7	-0.520763	-1.43471	0.000579675	0.0487622	down	nervous system development;protein binding;perinuclear region of cytoplasm;mitochondrion;myelin sheath;structural constituent of myelin sheath;
NLRX1	NLR family member X1	Chr11:119166568-119184016	ENSMUSG00000032109	Chr9:44252717-44268599	185.466	0.549194	1.46327	0.000589224	0.049338	up	negative regulation of type I interferon production;viral process;innate immune response;protein binding;mitochondrial outer membrane;ATP binding;mitochondrion;negative regulation of RIG-I signaling pathway;negative regulation of I-kappaB kinase/NF-kappaB signaling;negative regulation of inflammatory response;negative regulation of innate immune response;negative regulation of interleukin-6 produ…	RIG-I-like receptor signaling pathway;Influenza A;
PPP1R16B	protein phosphatase 1 regulatory subunit 16B	Chr20:38805705-38923024	ENSMUSG00000037754	Chr2:158665398-158766334	3981.52	-0.166091	-1.12201	0.000601121	0.049651	down	positive regulation of blood vessel endothelial cell proliferation involved in sprouting angiogenesis;negative regulation of peptidyl-serine dephosphorylation;regulation of filopodium assembly;negative regulation of protein dephosphorylation;regulation of phosphatidylinositol 3-kinase signaling;establishment of endothelial barrier;positive regulation of protein dephosphorylation;positive regulati…
RBAK	RB associated KRAB zinc finger	Chr7:5045821-5069488	ENSMUSG00000061898	Chr5:143172186-143180775	295.309	-0.354919	-1.27891	0.000605731	0.0498064	down	negative regulation of transcription, DNA-templated;intracellular;regulation of transcription, DNA-templated;transcription, DNA-templated;metal ion binding;nucleic acid binding;zinc ion binding;nucleus;

## Sheet: Suppl Table 4
Supplementary Table 4. List of DEGs from RNA-Seq analysis result (Shank3 TG striatum 10-12 wk).
Differential expression analysis was carried out using DESeq2.
Gene information			RNA-seq probe information		DESeq2 results						Functional annotation
HGNC symbol	Full name	Position (human)	Ensembl ID (mouse)	Position (mouse)	baseMean	log2FC	FC	p-value	adjusted p-value	direction	GO terms	KEGG Pathway
RELB	RELB proto-oncogene, NF-kB subunit	Chr19:45001430-45038198	ENSMUSG00000002983	Chr7:19606217-19629438	220.164	-1.42334	-2.68205	2.22045e-16	2.0538e-12	down	I-kappaB/NF-kappaB complex;response to cytokine;negative regulation of interferon-beta production;I-kappaB kinase/NF-kappaB signaling;tumor necrosis factor-mediated signaling pathway;stimulatory C-type lectin receptor signaling pathway;innate immune response;core promoter binding;RNA polymerase II transcription factor activity, sequence-specific DNA binding;RNA polymerase II regulatory region seq…	MAPK signaling pathway;NF-kappa B signaling pathway;Osteoclast differentiation;HTLV-I infection;Epstein-Barr virus infection;
SHANK3	SH3 and multiple ankyrin repeat domains 3	Chr22:50674415-50733298	ENSMUSG00000022623	Chr15:89499623-89560261	21805.3	0.919042	1.89086	2.22045e-16	2.0538e-12	up	protein binding;plasma membrane;synapse assembly;regulation of synaptic plasticity;MAPK cascade;brain morphogenesis;neuromuscular process controlling balance;neuron projection;positive regulation of synapse structural plasticity;protein C-terminus binding;locomotory behavior;memory;social behavior;vocalization behavior;regulation of dendritic spine morphogenesis;learning;long-term synaptic potent…	Glutamatergic synapse;
PLK5	polo like kinase 5	Chr19:1524074-1535456	ENSMUSG00000035486	Chr10:80356459-80365489	751.396	-0.565169	-1.47956	1.01918e-13	6.28463e-10	down	regulation of G1/S transition of mitotic cell cycle;defense response to tumor cell;transformed cell apoptotic process;cellular response to growth factor stimulus;positive regulation of neuron projection development;G2 DNA damage checkpoint;cell division;mitotic nuclear division;nucleolus;protein phosphorylation;cytoplasm;ATP binding;protein kinase activity;
IARS	isoleucyl-tRNA synthetase	Chr9:92210207-92293756	ENSMUSG00000037851	Chr13:49682100-49734267	2078.93	-0.549855	-1.46394	5.40368e-12	2.49907e-08	down	GTPase binding;osteoblast differentiation;gene expression;extracellular exosome;protein binding;regulation of translational fidelity;isoleucyl-tRNA aminoacylation;isoleucine-tRNA ligase activity;aminoacyl-tRNA editing activity;tRNA aminoacylation for protein translation;aminoacyl-tRNA ligase activity;cytosol;membrane;nucleoplasm;nucleotide binding;cytoplasm;ATP binding;	Aminoacyl-tRNA biosynthesis;
GPR85	G protein-coupled receptor 85	Chr7:113078331-113087778	ENSMUSG00000048216	Chr6:13834458-13839942	1287.14	0.430755	1.34794	8.21785e-11	3.04044e-07	up	protein binding;endoplasmic reticulum;G-protein coupled receptor activity;signal transduction;plasma membrane;G-protein coupled receptor signaling pathway;integral component of membrane;
SMIM30	small integral membrane protein 30	null	ENSMUSG00000052419	Chr6:13867735-13871518	688.944	0.473303	1.38828	2.12478e-10	6.55104e-07	up
TTN	titin	Chr2:178525989-178830802	ENSMUSG00000051747	Chr2:76703980-76982547	102.366	1.967	3.90954	1.13854e-09	3.00884e-06	up	muscle alpha-actinin binding;structural molecule activity conferring elasticity;striated muscle thin filament;muscle myosin complex;telethonin binding;response to calcium ion;actinin binding;cardiac muscle tissue morphogenesis;cardiac myofibril assembly;sarcomerogenesis;cardiac muscle fiber development;detection of muscle stretch;skeletal muscle myosin thick filament assembly;skeletal muscle thin…	Hypertrophic cardiomyopathy (HCM);Dilated cardiomyopathy;
ZAN	zonadhesin (gene/pseudogene)	Chr7:100733626-100797797	ENSMUSG00000079173	Chr5:137378637-137477064	28.5639	-2.07031	-4.19978	5.26571e-09	1.21763e-05	down	protein binding;membrane;integral component of membrane;
SYK	spleen associated tyrosine kinase	Chr9:90801787-90898549	ENSMUSG00000021457	Chr13:52583173-52648792	218.028	-1.27233	-2.41552	6.57226e-08	0.000135089	down	regulation of arachidonic acid secretion;cellular response to molecule of fungal origin;regulation of neutrophil degranulation;transcription factor import into nucleus;regulation of superoxide anion generation;serotonin secretion by platelet;neutrophil activation involved in immune response;positive regulation of alpha-beta T cell proliferation;macrophage activation involved in immune response;po…	NF-kappa B signaling pathway;Phospholipase D signaling pathway;PI3K-Akt signaling pathway;Osteoclast differentiation;Platelet activation;Natural killer cell mediated cytotoxicity;B cell receptor signaling pathway;Fc epsilon RI signaling pathway;Fc gamma R-mediated phagocytosis;Tuberculosis;Epstein-Barr virus infection;Viral carcinogenesis;
COL3A1	collagen type III alpha 1 chain	Chr2:188974320-189012746	ENSMUSG00000026043	Chr1:45311538-45349706	73.4526	-1.09303	-2.13322	8.11339e-08	0.00015009	down	negative regulation of immune response;skin development;positive regulation of Rho protein signal transduction;collagen type III trimer;platelet-derived growth factor binding;response to cytokine;negative regulation of neuron migration;response to radiation;extracellular fibril organization;collagen fibril organization;integrin binding;endoplasmic reticulum lumen;wound healing;transforming growth…	Platelet activation;AGE-RAGE signaling pathway in diabetic complications;Protein digestion and absorption;Amoebiasis;
EHBP1	EH domain binding protein 1	Chr2:62673851-63046487	ENSMUSG00000042302	Chr11:22005828-22342292	1692.63	0.542405	1.4564	1.14726e-07	0.000192938	up	protein binding;plasma membrane;cytoplasm;
ADRA2B	adrenoceptor alpha 2B	Chr2:96112875-96116245	ENSMUSG00000058620	Chr2:127363208-127367221	57.267	-1.18744	-2.27749	1.82451e-07	0.000281263	down	adrenergic receptor signaling pathway;platelet activation;G-protein coupled receptor activity;plasma membrane;G-protein coupled receptor signaling pathway;integral component of membrane;female pregnancy;activation of MAPK activity;positive regulation of blood pressure;alpha2-adrenergic receptor activity;positive regulation of uterine smooth muscle contraction;regulation of vascular smooth muscle …	cGMP-PKG signaling pathway;Neuroactive ligand-receptor interaction;
KIF5A	kinesin family member 5A	Chr12:57549998-57586632	ENSMUSG00000074657	Chr10:127225696-127263348	134191	-0.177295	-1.13076	2.49807e-07	0.000355475	down	protein localization;ATP-dependent microtubule motor activity, plus-end-directed;antigen processing and presentation of exogenous peptide antigen via MHC class II;cytoskeleton-dependent intracellular transport;blood coagulation;protein binding;synaptic transmission;perinuclear region of cytoplasm;kinesin complex;cytosol;microtubule binding;microtubule;small GTPase mediated signal transduction;mem…	Endocytosis;Dopaminergic synapse;
VGF	VGF nerve growth factor inducible	Chr7:101162509-101165593	ENSMUSG00000037428	Chr5:137026392-137033351	8472.26	0.211931	1.15824	4.94917e-07	0.000653962	up	response to cAMP;carbohydrate homeostasis;regulation of synaptic plasticity;cytoplasmic vesicle;molecular_function;defense response to bacterium;transport vesicle;hormone activity;intracellular membrane-bounded organelle;growth factor activity;extracellular space;ovarian follicle development;response to dietary excess;neuropeptide hormone activity;generation of precursor metabolites and energy;re…
LCN2	lipocalin 2	Chr9:128149071-128153455	ENSMUSG00000026822	Chr2:32384633-32388252	41.4075	1.81514	3.51893	7.13071e-07	0.000879406	up	siderophore transport;extracellular exosome;innate immune response;small molecule binding;ion transport;cellular iron ion homeostasis;iron ion binding;transmembrane transport;transporter activity;extracellular region;extracellular space;transport;
NREP	neuronal regeneration related protein	Chr5:111662621-111997464	ENSMUSG00000042834	Chr18:33437019-33464029	1639.57	-0.294764	-1.22668	1.10498e-06	0.00109387	down	protein binding;cytoplasm;regulation of transforming growth factor beta receptor signaling pathway;nucleus;regulation of neuron differentiation;axon regeneration;
TRO	trophinin	ChrX:54920462-54931431	ENSMUSG00000025272	ChrX:150645304-150657583	7620.62	0.255041	1.19337	1.12349e-06	0.00109387	up	embryo implantation;protein binding;integral component of plasma membrane;homophilic cell adhesion via plasma membrane adhesion molecules;plasma membrane;cytoplasm;nucleus;negative regulation of cell growth;
ADAL	adenosine deaminase like	Chr15:43330674-43354555	ENSMUSG00000027259	Chr2:121140428-121156680	575.944	-0.376004	-1.29774	1.25916e-06	0.00116466	down	drug metabolic process;inosine biosynthetic process;adenosine catabolic process;nucleobase-containing small molecule metabolic process;adenosine deaminase activity;purine-containing compound salvage;purine nucleobase metabolic process;small molecule metabolic process;deaminase activity;nucleotide metabolic process;cytosol;metal ion binding;metabolic process;
CCM2	CCM2 scaffolding protein	Chr7:44999475-45076469	ENSMUSG00000000378	Chr11:6546887-6596744	2209.59	-0.284846	-1.21828	2.70488e-06	0.00238275	down	endothelial tube morphogenesis;vasculogenesis;stress-activated MAPK cascade;protein binding;integrin-mediated signaling pathway;cytoplasm;protein complex;inner ear development;in utero embryonic development;heart development;blood vessel development;multicellular organism growth;cell-cell junction organization;pericardium development;endothelial cell development;vasculature development;venous blo…
PKHD1	PKHD1, fibrocystin/polyductin	Chr6:51615300-52087625	ENSMUSG00000043760	Chr1:20057779-20618064	8.46815	-3.63347	-12.4103	3.33685e-06	0.00280583	down	negative regulation of cellular component movement;mitotic spindle;regulation of centrosome duplication;regulation of TOR signaling;negative regulation of protein kinase B signaling;regulation of ERK1 and ERK2 cascade;homeostatic process;apical plasma membrane;kidney development;negative regulation of NF-kappaB transcription factor activity;anchored component of external side of plasma membrane;e…
ATP5MG	ATP synthase membrane subunit g	null	ENSMUSG00000038717	Chr9:44912557-44920742	1840.7	-0.29988	-1.23104	4.04945e-06	0.00309487	down		Oxidative phosphorylation;Metabolic pathways;
SETD1B	SET domain containing 1B	Chr12:121804180-121832584	ENSMUSG00000038384	Chr5:123142193-123168629	1901	-0.279218	-1.21354	4.09488e-06	0.00309487	down	Set1C/COMPASS complex;histone H3-K4 methylation;histone methyltransferase activity (H3-K4 specific);histone methyltransferase complex;nuclear speck;chromatin organization;protein binding;chromosome;regulation of transcription, DNA-templated;transcription, DNA-templated;RNA binding;nucleoplasm;nucleic acid binding;nucleotide binding;cytoplasm;nucleus;methyltransferase activity;methylation;	Lysine degradation;
PAK3	p21 (RAC1) activated kinase 3	ChrX:110944285-111227361	ENSMUSG00000031284	ChrX:143518591-143797796	3269.03	0.381526	1.30272	4.64982e-06	0.00330835	up	dendritic spine morphogenesis;Rac GTPase binding;MAP kinase kinase activity;T cell costimulation;stress-activated protein kinase signaling cascade;dendrite development;regulation of actin filament polymerization;SH3 domain binding;vascular endothelial growth factor receptor signaling pathway;stimulatory C-type lectin receptor signaling pathway;innate immune response;protein binding;axonogenesis;s…	ErbB signaling pathway;Ras signaling pathway;Axon guidance;Focal adhesion;T cell receptor signaling pathway;Regulation of actin cytoskeleton;Renal cell carcinoma;
ADAMTSL4	ADAMTS like 4	Chr1:150549369-150560937	ENSMUSG00000015850	Chr3:95676201-95687917	410.425	-0.400389	-1.31986	5.07896e-06	0.00335963	down	protein O-linked fucosylation;post-translational protein modification;protease binding;protein O-linked glycosylation;endoplasmic reticulum lumen;cellular protein metabolic process;cellular_component;protein binding;positive regulation of apoptotic process;extracellular matrix;metalloendopeptidase activity;apoptotic process;proteolysis;peptidase activity;proteinaceous extracellular matrix;extrace…
IGFN1	immunoglobulin-like and fibronectin type III domain containing 1	Chr1:201190825-201228952	ENSMUSG00000051985	Chr1:135953578-136006342	470.712	-0.554039	-1.46819	5.08512e-06	0.00335963	down	Z disc;biological_process;protein binding;nucleus;
WDR6	WD repeat domain 6	Chr3:49007062-49015953	ENSMUSG00000066357	Chr9:108572311-108578739	3086.82	0.278379	1.21283	7.03509e-06	0.00421938	up	protein binding;protein complex;insulin receptor substrate binding;negative regulation of autophagy;poly(A) RNA binding;COP9 signalosome;negative regulation of cell proliferation;cell cycle arrest;cytoplasm;
SPAG1	sperm associated antigen 1	Chr8:100157906-100259278	ENSMUSG00000037617	Chr15:36178099-36235621	481.842	-0.368647	-1.29114	7.0707e-06	0.00421938	down	axonemal dynein complex assembly;single fertilization;protein binding;microtubule cytoskeleton;hydrolase activity;metabolic process;GTP binding;nucleoplasm;cytoplasm;
TRIM54	tripartite motif containing 54	Chr2:27282392-27307439	ENSMUSG00000062077	Chr5:31116712-31137630	5.48892	-4.9144	-30.1566	8.4989e-06	0.00491316	down	Z disc;protein binding;negative regulation of microtubule depolymerization;cell differentiation;multicellular organismal development;signal transduction;microtubule-based process;microtubule;intracellular;signal transducer activity;zinc ion binding;microtubule binding;microtubule associated complex;
RORB	RAR related orphan receptor B	Chr9:74497365-74693177	ENSMUSG00000036192	Chr19:18930605-19111196	866.61	-0.552393	-1.46652	9.47237e-06	0.00530998	down	amacrine cell differentiation;retinal rod cell development;retinal cone cell development;rhythmic process;regulation of circadian rhythm;cellular response to retinoic acid;retina development in camera-type eye;negative regulation of osteoblast differentiation;eye photoreceptor cell development;gene expression;protein binding;transcription initiation from RNA polymerase II promoter;visual percepti…	Circadian rhythm;
CLIC6	chloride intracellular channel 6	Chr21:34669389-34718227	ENSMUSG00000022949	Chr16:92485736-92541243	375.201	0.600806	1.51656	1.48441e-05	0.00778203	up	dopamine receptor binding;extracellular exosome;chloride channel complex;chloride channel activity;voltage-gated ion channel activity;protein binding;chloride transmembrane transport;regulation of ion transmembrane transport;plasma membrane;cytoplasm;
CAMK2N1	calcium/calmodulin dependent protein kinase II inhibitor 1	Chr1:20482391-20486220	ENSMUSG00000046447	Chr4:138454314-138460123	60462.7	-0.182885	-1.13515	1.5398e-05	0.00778203	down	negative regulation of cyclin-dependent protein kinase activity;protein kinase inhibitor activity;postsynaptic density;postsynaptic membrane;cell junction;synapse;protein kinase binding;dendrite;neuronal cell body;calcium-dependent protein kinase inhibitor activity;
UCP2	uncoupling protein 2	Chr11:73974667-73983307	ENSMUSG00000033685	Chr7:100493337-100502020	631.298	0.441354	1.35788	1.54253e-05	0.00778203	up	response to hypoxia;small molecule metabolic process;protein binding;respiratory electron transport chain;proton transport;mitochondrial inner membrane;cellular metabolic process;transport;translation;structural constituent of ribosome;integral component of membrane;mitochondrion;regulation of mitochondrial membrane potential;cytoplasm;cellular response to glucose stimulus;liver regeneration;nega…
ZZZ3	zinc finger ZZ-type containing 3	Chr1:77562416-77683419	ENSMUSG00000039068	Chr3:152395473-152462826	2450.13	0.264706	1.20139	1.58316e-05	0.00778203	up	chromatin organization;protein binding;regulation of transcription, DNA-templated;transcription, DNA-templated;nucleolus;zinc ion binding;DNA binding;nucleus;Ada2/Gcn5/Ada3 transcription activator complex;
ITGAM	integrin subunit alpha M	Chr16:31259990-31332892	ENSMUSG00000030786	Chr7:128062640-128118491	999.102	-0.397727	-1.31743	1.59856e-05	0.00778203	down	ectodermal cell differentiation;glycoprotein binding;toll-like receptor 4 signaling pathway;toll-like receptor signaling pathway;leukocyte migration;blood coagulation;extracellular matrix organization;cell surface;extracellular exosome;innate immune response;protein binding;integrin complex;integrin-mediated signaling pathway;cell adhesion;plasma membrane;metal ion binding;extracellular space;int…	Rap1 signaling pathway;Phagosome;Cell adhesion molecules (CAMs);Complement and coagulation cascades;Hematopoietic cell lineage;Leukocyte transendothelial migration;Regulation of actin cytoskeleton;Pertussis;Legionellosis;Leishmaniasis;Amoebiasis;Staphylococcus aureus infection;Tuberculosis;Transcriptional misregulation in cancer;
FAM19A3	family with sequence similarity 19 member A3, C-C motif chemokine like	Chr1:112720419-112727235	ENSMUSG00000055865	Chr3:104767406-104781840	8.51061	-2.76055	-6.77656	1.64537e-05	0.00780454	down	extracellular region;
POGK	pogo transposable element derived with KRAB domain	Chr1:166839447-166856344	ENSMUSG00000040596	Chr1:166384622-166409863	2876.77	-0.223128	-1.16726	1.80572e-05	0.00835099	down	intracellular;regulation of transcription, DNA-templated;nucleic acid binding;protein binding;multicellular organismal development;DNA binding;nucleus;
EFL1	elongation factor like GTPase 1	null	ENSMUSG00000038563	Chr7:82648614-82777852	426.534	-0.528358	-1.44229	1.98256e-05	0.00882407	down		Ribosome biogenesis in eukaryotes;
KIRREL1	kirre like nephrin family adhesion molecule 1	null	ENSMUSG00000041734	Chr3:87078593-87174747	302.976	-0.789835	-1.72888	2.00341e-05	0.00882407	down
RPL28	ribosomal protein L28	Chr19:55385345-55403250	ENSMUSG00000030432	Chr7:4792874-4795066	3263.23	-0.189266	-1.14018	2.53634e-05	0.0109116	down	cell body;viral transcription;positive regulation of protein targeting to mitochondrion;cytoplasmic ribonucleoprotein granule;dendrite;regulation of mitophagy;cytosolic large ribosomal subunit;viral life cycle;viral process;gene expression;cellular protein metabolic process;extracellular exosome;translational initiation;poly(A) RNA binding;protein binding;nuclear-transcribed mRNA catabolic proces…	Ribosome;
MTMR1	myotubularin related protein 1	ChrX:150692971-150765103	ENSMUSG00000015214	ChrX:71364760-71419196	1597.3	0.253703	1.19226	2.84871e-05	0.0117267	up	phosphatidylinositol-3,5-bisphosphate 3-phosphatase activity;phosphatidylinositol-3-phosphatase activity;phosphatidylinositol dephosphorylation;phosphatidylinositol biosynthetic process;small molecule metabolic process;phospholipid metabolic process;phosphatase activity;dephosphorylation;cytosol;peptidyl-tyrosine dephosphorylation;protein tyrosine phosphatase activity;plasma membrane;cytoplasm;	Inositol phosphate metabolism;Metabolic pathways;Phosphatidylinositol signaling system;
NPHP4	nephrocystin 4	Chr1:5862811-5992473	ENSMUSG00000039577	Chr4:152476706-152563183	869.356	-0.403628	-1.32283	2.8526e-05	0.0117267	down	visual behavior;hippo signaling;organelle organization;negative regulation of canonical Wnt signaling pathway;protein binding;cell-cell junction;actin cytoskeleton organization;single organismal cell-cell adhesion;structural molecule activity;cytosol;bicellular tight junction;signal transduction;membrane;centrosome;cytoplasm;sperm motility;retina development in camera-type eye;photoreceptor conne…
TUBB2B	tubulin beta 2B class IIb	Chr6:3224261-3231730	ENSMUSG00000045136	Chr13:34126748-34130466	4184.78	-0.23716	-1.17867	3.28258e-05	0.013201	down	'de novo' posttranslational protein folding;neuron migration;cellular protein metabolic process;protein binding;protein folding;microtubule-based process;microtubule;GTPase activity;structural constituent of cytoskeleton;GTP binding;cytoplasm;nucleus;	Phagosome;Gap junction;Pathogenic Escherichia coli infection;
NCAPD2	non-SMC condensin I complex subunit D2	Chr12:6493356-6531955	ENSMUSG00000038252	Chr6:125168007-125191701	972.117	-0.278785	-1.21317	3.36081e-05	0.013228	down	binding;condensin core heterodimer;meiotic chromosome condensation;condensed chromosome, centromeric region;chromosome condensation;condensed chromosome;nuclear condensin complex;chromosome separation;mitotic cell cycle;cell division;nuclear chromosome;mitotic chromosome condensation;condensin complex;protein binding;mitotic nuclear division;cytosol;histone binding;chromatin binding;membrane;nucl…
ID3	inhibitor of DNA binding 3, HLH protein	ChrCHR_HSCHR1_4_CTG3:23565382-23567258	ENSMUSG00000007872	Chr4:136143497-136145755	571.648	-0.317323	-1.24602	3.46061e-05	0.0133371	down	negative regulation of sequence-specific DNA binding transcription factor activity;muscle organ development;protein binding;microtubule cytoskeleton;negative regulation of transcription, DNA-templated;multicellular organismal development;transcription corepressor activity;protein dimerization activity;nucleoplasm;nucleus;cytoplasm;transcription factor activity, sequence-specific DNA binding;trans…	Alanine, aspartate and glutamate metabolism;Metabolic pathways;TGF-beta signaling pathway;Signaling pathways regulating pluripotency of stem cells;
MYO5B	myosin VB	Chr18:49822813-50195093	ENSMUSG00000025885	Chr18:74440936-74771493	1810.5	0.313622	1.24282	3.94975e-05	0.0146665	up	apical cortex;microfilament motor activity;renal water homeostasis;endosome localization;protein complex;recycling endosome;water transport;extracellular exosome;protein binding;Rab GTPase binding;cytoplasmic vesicle membrane;calmodulin binding;vesicle-mediated transport;protein transport;actin binding;myosin complex;motor activity;transmembrane transport;metabolic process;ATP binding;
SOSTDC1	sclerostin domain containing 1	Chr7:16461481-16530580	ENSMUSG00000036169	Chr12:36314139-36318452	30.3139	1.81142	3.50989	3.96414e-05	0.0146665	up	Wnt signaling pathway;extracellular space;protein binding;odontogenesis of dentin-containing tooth;negative regulation of canonical Wnt signaling pathway;negative regulation of BMP signaling pathway;pattern specification process;negative regulation of cell fate commitment;hair follicle morphogenesis;mammary gland bud morphogenesis;
NAP1L5	nucleosome assembly protein 1 like 5	Chr4:88695915-88698235	ENSMUSG00000055430	Chr6:58905233-58907076	7657.23	0.197412	1.14664	4.58495e-05	0.0166308	up	nucleosome assembly;nucleus;
PPP1R1A	protein phosphatase 1 regulatory inhibitor subunit 1A	Chr12:54575387-54588659	ENSMUSG00000022490	Chr15:103530279-103538003	2524.31	-0.218996	-1.16392	4.7726e-05	0.0169785	down	protein phosphatase inhibitor activity;negative regulation of catalytic activity;signal transduction;protein serine/threonine phosphatase inhibitor activity;negative regulation of protein kinase activity;glycogen metabolic process;protein binding;intracellular signal transduction;cytoplasm;extracellular space;	Adrenergic signaling in cardiomyocytes;Long-term potentiation;
LAMA5	laminin subunit alpha 5	Chr20:62307955-62367312	ENSMUSG00000015647	Chr2:180176373-180225859	667.492	-0.432435	-1.34951	5.10495e-05	0.0170963	down	laminin-11 complex;laminin-10 complex;cell recognition;integrin binding;basal lamina;focal adhesion assembly;endothelial cell differentiation;extracellular matrix organization;basement membrane;extracellular matrix disassembly;extracellular exosome;embryo development;cell proliferation;protein binding;cell migration;regulation of embryonic development;regulation of cell adhesion;integrin-mediated…	Metabolic pathways;PI3K-Akt signaling pathway;Focal adhesion;ECM-receptor interaction;Toxoplasmosis;Amoebiasis;Pathways in cancer;Small cell lung cancer;
KCNE2	potassium voltage-gated channel subfamily E regulatory subunit 2	Chr21:34364024-34371389	ENSMUSG00000039672	Chr16:92292389-92298129	22.8027	2.58843	6.01445	5.11977e-05	0.0170963	up	regulation of inward rectifier potassium channel activity;voltage-gated potassium channel activity involved in ventricular cardiac muscle cell action potential repolarization;negative regulation of delayed rectifier potassium channel activity;regulation of delayed rectifier potassium channel activity;regulation of potassium ion transmembrane transport;membrane repolarization during action potenti…	Gastric acid secretion;
SEZ6L	seizure related 6 homolog like	Chr22:26169474-26383597	ENSMUSG00000058153	Chr5:112419151-112577185	4612.7	0.332286	1.25901	5.27589e-05	0.0170963	up	endoplasmic reticulum membrane;integral component of membrane;endoplasmic reticulum;neuronal cell body;adult locomotory behavior;synapse maturation;cerebellar Purkinje cell layer development;regulation of protein kinase C signaling;
DDR1	discoidin domain receptor tyrosine kinase 1	ChrCHR_HSCHR6_MHC_MCF_CTG1:30959531-30970646	ENSMUSG00000003534	Chr17:35681567-35704621	2809.8	-0.22278	-1.16698	5.29636e-05	0.0170963	down	regulation of extracellular matrix disassembly;smooth muscle cell migration;smooth muscle cell-matrix adhesion;lactation;peptidyl-tyrosine autophosphorylation;wound healing, spreading of cells;female pregnancy;collagen-activated tyrosine kinase receptor signaling pathway;protein tyrosine kinase collagen receptor activity;collagen binding;protein autophosphorylation;extracellular matrix organizati…
SRC	SRC proto-oncogene, non-receptor tyrosine kinase	Chr20:37344685-37406050	ENSMUSG00000027646	Chr2:157418444-157471862	3105.38	-0.249434	-1.18874	5.35112e-05	0.0170963	down	regulation of caveolin-mediated endocytosis;angiotensin-activated signaling pathway involved in heart process;hormone receptor binding;stress fiber assembly;regulation of epithelial cell migration;negative regulation of protein homooligomerization;negative regulation of mitochondrial depolarization;positive regulation of lamellipodium morphogenesis;regulation of vascular permeability;negative reg…	ErbB signaling pathway;Rap1 signaling pathway;Chemokine signaling pathway;Endocytosis;VEGF signaling pathway;Focal adhesion;Adherens junction;Tight junction;Gap junction;Platelet activation;GABAergic synapse;Inflammatory mediator regulation of TRP channels;Regulation of actin cytoskeleton;GnRH signaling pathway;Estrogen signaling pathway;Prolactin signaling pathway;Thyroid hormone signaling pathw…
LBHD2	LBH domain containing 2	null	ENSMUSG00000087075	Chr12:111406809-111412090	14.6926	2.58883	6.0161	5.36021e-05	0.0170963	up
TSC22D3	TSC22 domain family member 3	ChrX:107713221-107777342	ENSMUSG00000031431	ChrX:140539528-140600659	2200.37	0.220918	1.16547	5.7156e-05	0.0177507	up	transcription factor activity, sequence-specific DNA binding;regulation of transcription, DNA-templated;protein binding;cytosol;ion transmembrane transport;transmembrane transport;nucleus;cytoplasm;negative regulation of transcription from RNA polymerase II promoter;response to osmotic stress;MRF binding;negative regulation of skeletal muscle tissue development;negative regulation of activation-i…
FUT9	fucosyltransferase 9	Chr6:96015984-96215612	ENSMUSG00000055373	Chr4:25609332-25800244	4795.9	0.208254	1.15529	5.75729e-05	0.0177507	up	alpha-(1->3)-fucosyltransferase activity;L-fucose catabolic process;fucosyltransferase activity;fucosylation;Golgi cisterna membrane;protein glycosylation;Golgi apparatus;carbohydrate metabolic process;membrane;integral component of membrane;nervous system development;	Other types of O-glycan biosynthesis;Glycosphingolipid biosynthesis;Glycosphingolipid biosynthesis;Metabolic pathways;
NRIP3	nuclear receptor interacting protein 3	Chr11:8980576-9004049	ENSMUSG00000034825	Chr7:109758055-109782025	2492.72	0.314771	1.24381	7.91849e-05	0.0236265	up	protein binding;proteolysis;aspartic-type endopeptidase activity;
RPL18A	ribosomal protein L18a	Chr19:17859876-17864153	ENSMUSG00000045128	Chr8:70894722-70897412	4565.9	-0.20571	-1.15325	0.000102156	0.0295278	down	viral transcription;cytosolic large ribosomal subunit;viral life cycle;viral process;gene expression;cellular protein metabolic process;translational initiation;poly(A) RNA binding;nuclear-transcribed mRNA catabolic process, nonsense-mediated decay;translational termination;SRP-dependent cotranslational protein targeting to membrane;cytosol;membrane;ribosome;translational elongation;translation;s…	Ribosome;
NAV1	neuron navigator 1	Chr1:201622885-201826969	ENSMUSG00000009418	Chr1:135434580-135607295	5262.99	-0.214143	-1.16001	0.000110692	0.0312925	down	ATP binding;protein binding;microtubule;cytoplasm;microtubule cytoskeleton;microtubule bundle formation;neuron migration;
RASGRF1	Ras protein specific guanine nucleotide releasing factor 1	Chr15:78959947-79090773	ENSMUSG00000032356	Chr9:89909908-90026977	11860.3	0.157361	1.11525	0.000113256	0.0312925	up	regulation of Ras protein signal transduction;positive regulation of Ras protein signal transduction;regulation of Rac protein signal transduction;Ras guanyl-nucleotide exchange factor activity;regulation of synaptic plasticity;activation of GTPase activity;long-term memory;neuron projection;neurotrophin TRK receptor signaling pathway;vascular endothelial growth factor receptor signaling pathway;…	MAPK signaling pathway;Ras signaling pathway;Focal adhesion;
LRRC47	leucine rich repeat containing 47	Chr1:3778558-3796504	ENSMUSG00000029028	Chr4:154011731-154021513	2040.26	-0.291501	-1.22391	0.000116719	0.0312925	down	phenylalanine-tRNA ligase activity;poly(A) RNA binding;protein binding;RNA binding;
IMPACT	impact RWD domain protein	Chr18:24426616-24453535	ENSMUSG00000024423	Chr18:12972252-12992948	7104.17	0.152297	1.11134	0.000119252	0.0315148	up	negative regulation of transcription from RNA polymerase II promoter in response to stress;cellular response to benomyl;cellular response to UV-C;positive regulation of translational initiation in response to starvation;regulation of eIF2 alpha phosphorylation by amino acid starvation;cellular response to leucine starvation;neuron projection extension;cellular response to acidic pH;negative regul…
CAV2	caveolin 2	Chr7:116287380-116508541	ENSMUSG00000000058	Chr6:17281185-17289115	680.273	-0.274274	-1.20939	0.000128824	0.0335651	down	D1 dopamine receptor binding;receptor-mediated endocytosis of virus by host cell;positive regulation of dopamine receptor signaling pathway;positive regulation by host of viral process;positive regulation by host of viral release from host cell;skeletal muscle fiber development;negative regulation of endothelial cell proliferation;vesicle organization;vesicle fusion;positive regulation of MAPK ca…	Endocytosis;Focal adhesion;Bacterial invasion of epithelial cells;Proteoglycans in cancer;
FUT7	fucosyltransferase 7	Chr9:137030174-137033010	ENSMUSG00000036587	Chr2:25423267-25426374	6.84631	-2.78561	-6.89528	0.000142044	0.0364954	down	alpha-(1->3)-fucosyltransferase activity;L-fucose catabolic process;fucosyltransferase activity;fucosylation;Golgi cisterna membrane;protein glycosylation;Golgi apparatus;membrane;integral component of membrane;CD4-positive, CD25-positive, alpha-beta regulatory T cell differentiation;leukocyte migration involved in immune response;	Other types of O-glycan biosynthesis;Glycosphingolipid biosynthesis;Metabolic pathways;
PMP22	peripheral myelin protein 22	Chr17:15229777-15265326	ENSMUSG00000018217	Chr11:63128982-63159547	770.265	-0.245739	-1.1857	0.000154147	0.038801	down	bleb assembly;peripheral nervous system development;cell death;protein binding;synaptic transmission;plasma membrane;integral component of membrane;negative regulation of cell proliferation;cell differentiation;myelination;bicellular tight junction;negative regulation of neuron projection development;compact myelin;
TOR1AIP2	torsin 1A interacting protein 2	Chr1:179839967-179877803	ENSMUSG00000050565	Chr1:156035403-156068861	1750.55	0.233923	1.17603	0.000158412	0.038801	up	protein localization to nuclear envelope;ATPase binding;positive regulation of ATPase activity;ATPase activator activity;endoplasmic reticulum organization;endoplasmic reticulum;endoplasmic reticulum membrane;nuclear membrane;integral component of membrane;protein binding;
ADAMTS17	ADAM metallopeptidase with thrombospondin type 1 motif 17	Chr15:99971589-100342005	ENSMUSG00000058145	Chr7:66839735-67153171	172.221	0.785647	1.72387	0.000159673	0.038801	up	peptidase activity;extracellular matrix;metalloendopeptidase activity;proteinaceous extracellular matrix;proteolysis;metal ion binding;zinc ion binding;
ADAM3A	ADAM metallopeptidase domain 3A (pseudogene)	Chr8:39451045-39522852	ENSMUSG00000031553	Chr8:24677225-24725852	9.03366	3.45949	11.0004	0.000160856	0.038801	up
EFCAB3	EF-hand calcium binding domain 3	Chr17:62370218-62416476	ENSMUSG00000020690	Chr11:105063592-105117537	19.0081	1.46145	2.75385	0.000161505	0.038801	up	calcium ion binding;
ARVCF	ARVCF, delta catenin family member	Chr22:19969896-20016808	ENSMUSG00000098615	ChrCHR_MG3833_MG4220_PATCH:18389179-18406092	398.484	-0.661988	-1.58226	0.000169234	0.0401366	down	binding;calcium-dependent cell-cell adhesion via plasma membrane cell adhesion molecules;protein binding;single organismal cell-cell adhesion;multicellular organismal development;cell adhesion;intracellular;plasma membrane;cytoplasm;nucleus;
RPL37	ribosomal protein L37	Chr5:40825262-40835335	ENSMUSG00000041841	Chr15:5116645-5119140	2162.67	-0.177726	-1.1311	0.000174391	0.0408361	down	viral transcription;cytosolic large ribosomal subunit;viral life cycle;viral process;gene expression;cellular protein metabolic process;translational initiation;nuclear-transcribed mRNA catabolic process, nonsense-mediated decay;translational termination;SRP-dependent cotranslational protein targeting to membrane;cytosol;intracellular;ribosome;translational elongation;rRNA binding;translation;str…	Ribosome;
DGKK	diacylglycerol kinase kappa	ChrX:50365409-50470738	ENSMUSG00000062393	ChrX:6779306-6948363	105.954	0.927578	1.90208	0.000179388	0.0414813	up	diacylglycerol metabolic process;blood coagulation;protein kinase C-activating G-protein coupled receptor signaling pathway;diacylglycerol kinase activity;platelet activation;response to oxidative stress;phosphorylation;kinase activity;intracellular signal transduction;plasma membrane;metal ion binding;cytoplasm;ATP binding;	Glycerolipid metabolism;Glycerophospholipid metabolism;Metabolic pathways;Phosphatidylinositol signaling system;Phospholipase D signaling pathway;Choline metabolism in cancer;
TTR	transthyretin	Chr18:31591726-31599021	ENSMUSG00000061808	Chr18:20665250-20674324	2699.23	4.09034	17.0339	0.000193348	0.0441574	up	phototransduction, visible light;retinoid metabolic process;extracellular matrix organization;cellular protein metabolic process;extracellular exosome;identical protein binding;protein binding;hormone activity;transport;extracellular region;extracellular space;cytoplasm;protein heterodimerization activity;protein complex;hormone binding;retinol metabolic process;thyroid hormone transport;thyroid …
GLRA2	glycine receptor alpha 2	ChrX:14529298-14731812	ENSMUSG00000018589	ChrX:165129017-165327393	523.961	0.284001	1.21757	0.000197315	0.0445137	up	extracellular-glycine-gated chloride channel activity;synaptic transmission, glycinergic;response to amino acid;transmitter-gated ion channel activity;glycine binding;neuropeptide signaling pathway;chloride channel complex;ion transport;extracellular ligand-gated ion channel activity;chloride transmembrane transport;postsynaptic membrane;cell junction;integral component of plasma membrane;ion tra…	Neuroactive ligand-receptor interaction;
F5	coagulation factor V	Chr1:169514166-169586588	ENSMUSG00000026579	Chr1:164151838-164220277	72.5977	1.37072	2.586	0.000204275	0.0455287	up	ER to Golgi transport vesicle;endoplasmic reticulum-Golgi intermediate compartment membrane;extracellular vesicle;platelet alpha granule lumen;platelet degranulation;post-translational protein modification;endoplasmic reticulum lumen;blood coagulation;membrane organization;cellular protein metabolic process;COPII vesicle coating;protein N-linked glycosylation via asparagine;protein binding;ER to …	Complement and coagulation cascades;

## Sheet: Suppl Table 5
Supplementary Table 5. List of DEGs from RNA-Seq analysis result (Shank3+/DC PFC 5-6 wk).
Differential expression analysis was carried out using DESeq2.
Gene information			RNA-seq probe information		DESeq2 results						Functional annotation
HGNC symbol	Full name	Position (human)	Ensembl ID (mouse)	Position (mouse)	baseMean	log2FC	FC	p-value	adjusted p-value	direction	GO terms	KEGG Pathway
SHANK3	SH3 and multiple ankyrin repeat domains 3	Chr22:50674415-50733298	ENSMUSG00000022623	Chr15:89499623-89560261	7561.72	1.0502	2.07082	7.75421e-13	1.75584e-09	up	protein binding;plasma membrane;synapse assembly;regulation of synaptic plasticity;MAPK cascade;brain morphogenesis;neuromuscular process controlling balance;neuron projection;positive regulation of synapse structural plasticity;protein C-terminus binding;locomotory behavior;memory;social behavior;vocalization behavior;regulation of dendritic spine morphogenesis;learning;long-term synaptic potent…	Glutamatergic synapse;
CCL21	C-C motif chemokine ligand 21	Chr9:34709005-34710124	ENSMUSG00000096596	Chr4:42612195-42612860	38.1773	5.62553	49.369	6.28617e-11	1.20934e-07	up	negative regulation of dendritic cell dendrite assembly;positive regulation of myeloid dendritic cell chemotaxis;positive regulation of T cell migration;positive regulation of cell motility;negative regulation of leukocyte apoptotic process;negative regulation of leukocyte tethering or rolling;dendritic cell dendrite assembly;activation of GTPase activity;positive regulation of neutrophil chemota…
ENTPD4	ectonucleoside triphosphate diphosphohydrolase 4	Chr8:23385783-23457695	ENSMUSG00000022066	Chr14:69555424-69585520	1626.8	0.626538	1.54386	6.70966e-10	1.08164e-06	up	hydrolase activity;metabolic process;intracellular membrane-bounded organelle;integral component of membrane;UDP catabolic process;uridine-diphosphatase activity;integral component of Golgi membrane;cytoplasmic vesicle;autophagosome membrane;	Purine metabolism;Pyrimidine metabolism;Lysosome;
ENGASE	endo-beta-N-acetylglucosaminidase	Chr17:79074939-79088599	ENSMUSG00000033857	Chr11:118476829-118489209	308.845	-0.976065	-1.96709	7.16514e-10	1.08164e-06	down	mannosyl-glycoprotein endo-beta-N-acetylglucosaminidase activity;cytosol;metabolic process;cytoplasm;	Other glycan degradation;
CSHL1	chorionic somatomammotropin hormone like 1	Chr17:63909597-63918838	ENSMUSG00000020713	Chr11:106300271-106301865	51.0911	5.76508	54.3828	5.16623e-09	6.23908e-06	up	hormone activity;extracellular region;biological_process;cellular_component;metal ion binding;
GLI3	GLI family zinc finger 3	Chr7:41960950-42237870	ENSMUSG00000021318	Chr13:15463235-15730026	331.137	-1.15565	-2.22785	1.42762e-08	1.61633e-05	down	thymocyte apoptotic process;negative regulation of alpha-beta T cell differentiation;negative thymic T cell selection;nose morphogenesis;T cell differentiation in thymus;embryonic digestive tract development;positive regulation of alpha-beta T cell differentiation;histone acetyltransferase binding;negative regulation of smoothened signaling pathway;embryonic digit morphogenesis;transcriptional ac…	cAMP signaling pathway;Hedgehog signaling pathway;Pathways in cancer;Basal cell carcinoma;
PAX8	paired box 8	Chr2:113215997-113278950	ENSMUSG00000026976	Chr2:24420560-24475599	18.5308	-6.84075	-114.623	4.06534e-08	4.33198e-05	down	regulation of thyroid-stimulating hormone secretion;metanephric comma-shaped body morphogenesis;otic vesicle development;positive regulation of metanephric DCT cell differentiation;negative regulation of apoptotic process involved in metanephric nephron tubule development;negative regulation of apoptotic process involved in metanephric collecting duct development;negative regulation of mesenchyma…	Thyroid hormone synthesis;Pathways in cancer;Transcriptional misregulation in cancer;Thyroid cancer;
FAM184A	family with sequence similarity 184 member A	Chr6:118959763-119149387	ENSMUSG00000019856	Chr10:53633145-53751123	575.913	-0.752537	-1.68475	7.06023e-07	0.000656496	down	biological_process;molecular_function;protein binding;extracellular space;
BANP	BTG3 associated nuclear protein	Chr16:87949244-88118422	ENSMUSG00000025316	Chr8:121949750-122029258	725.193	-0.973956	-1.96422	7.24809e-07	0.000656496	down	protein binding;chromatin modification;multicellular organismal development;cell cycle;transcription, DNA-templated;nucleoplasm;DNA binding;nucleus;positive regulation of transcription, DNA-templated;p53 binding;negative regulation of protein catabolic process;protein localization to nucleus;integral component of membrane;
BCHE	butyrylcholinesterase	Chr3:165772904-165837472	ENSMUSG00000027792	Chr3:73635808-73708415	174.502	1.27647	2.42245	1.20837e-06	0.00104236	up	cocaine metabolic process;acetylcholinesterase activity;cholinesterase activity;enzyme binding;cellular protein metabolic process;blood microparticle;identical protein binding;beta-amyloid binding;catalytic activity;extracellular region;endoplasmic reticulum;nuclear envelope lumen;extracellular space;membrane;response to glucocorticoid;response to drug;response to nutrient;negative regulation of …
WDFY1	WD repeat and FYVE domain containing 1	Chr2:223855716-223945387	ENSMUSG00000073643	Chr1:79702262-79776143	999.566	-1.0105	-2.01461	2.9666e-06	0.00223916	down	positive regulation of toll-like receptor 4 signaling pathway;positive regulation of toll-like receptor 3 signaling pathway;biological_process;protein binding;1-phosphatidylinositol binding;early endosome;cytosol;metal ion binding;zinc ion binding;nucleus;
FLT1	fms related tyrosine kinase 1	Chr13:28300344-28495128	ENSMUSG00000029648	Chr5:147561604-147726011	1510.12	-0.613392	-1.52985	3.80039e-06	0.00264785	down	placental growth factor-activated receptor activity;VEGF-B-activated receptor activity;VEGF-A-activated receptor activity;vascular endothelial growth factor receptor-1 signaling pathway;positive regulation of phospholipase C activity;positive regulation of vascular endothelial growth factor receptor signaling pathway;blood vessel morphogenesis;positive regulation of MAP kinase activity;cellular r…	Ras signaling pathway;Rap1 signaling pathway;Cytokine-cytokine receptor interaction;HIF-1 signaling pathway;Endocytosis;PI3K-Akt signaling pathway;Focal adhesion;Transcriptional misregulation in cancer;Rheumatoid arthritis;
CBFA2T3	CBFA2/RUNX1 translocation partner 3	Chr16:88874858-88977204	ENSMUSG00000006362	Chr8:122625141-122699109	1062	-0.631414	-1.54908	4.10984e-06	0.0027574	down	regulation of aerobic respiration;negative regulation of glycolytic process;granulocyte differentiation;positive regulation of proteasomal ubiquitin-dependent protein catabolic process;response to hypoxia;cell proliferation;protein binding;negative regulation of cell proliferation;Golgi membrane;negative regulation of transcription, DNA-templated;transcription corepressor activity;transcription f…
PRSS23	serine protease 23	Chr11:86791059-86952910	ENSMUSG00000039405	Chr7:89507783-89527187	611.711	-0.700381	-1.62493	4.89951e-06	0.00309682	down	extracellular exosome;serine-type endopeptidase activity;proteolysis;nucleus;
CORO6	coronin 6	Chr17:29614756-29622907	ENSMUSG00000020836	Chr11:77462411-77470484	809.489	-0.943569	-1.92328	6.78416e-06	0.00395349	down	protein binding;actin cytoskeleton organization;actin filament binding;actin cytoskeleton;
EHD2	EH domain containing 2	Chr19:47713343-47743134	ENSMUSG00000074364	Chr7:15946958-15967567	178.837	-0.942984	-1.9225	7.38631e-06	0.00395349	down	positive regulation of endocytic recycling;positive regulation of myoblast fusion;protein localization to plasma membrane;caveola;blood coagulation;recycling endosome membrane;endosome membrane;extracellular exosome;membrane tubulation;protein binding;extrinsic component of membrane;cytosol;plasma membrane;hydrolase activity;metabolic process;endocytic recycling;GTP binding;nucleic acid binding;n…	Endocytosis;
ELK4	ELK4, ETS transcription factor	Chr1:205597556-205631962	ENSMUSG00000026436	Chr1:132007607-132032612	807.626	-0.739312	-1.66938	7.51334e-06	0.00395349	down	histone H3 deacetylation;transcription cofactor activity;core promoter binding;RNA polymerase II transcription factor activity, sequence-specific DNA binding;protein binding;cell differentiation;negative regulation of transcription from RNA polymerase II promoter;sequence-specific DNA binding;chromatin binding;transcription factor activity, sequence-specific DNA binding;regulation of transcriptio…	Inositol phosphate metabolism;MAPK signaling pathway;HTLV-I infection;Transcriptional misregulation in cancer;
IARS	isoleucyl-tRNA synthetase	Chr9:92210207-92293756	ENSMUSG00000037851	Chr13:49682100-49734267	1435.13	-0.549925	-1.46401	7.63855e-06	0.00395349	down	GTPase binding;osteoblast differentiation;gene expression;extracellular exosome;protein binding;regulation of translational fidelity;isoleucyl-tRNA aminoacylation;isoleucine-tRNA ligase activity;aminoacyl-tRNA editing activity;tRNA aminoacylation for protein translation;aminoacyl-tRNA ligase activity;cytosol;membrane;nucleoplasm;nucleotide binding;cytoplasm;ATP binding;	Aminoacyl-tRNA biosynthesis;
C1QTNF6	C1q and TNF related 6	Chr22:37180167-37199385	ENSMUSG00000022440	Chr15:78523346-78529625	91.6543	2.04905	4.13833	1.06761e-05	0.00537216	up	protein binding;collagen trimer;extracellular space;identical protein binding;protein heterotrimerization;protein oligomerization;integral component of membrane;
GRB7	growth factor receptor bound protein 7	Chr17:39737927-39747291	ENSMUSG00000019312	Chr11:98446394-98455373	31.6062	2.14355	4.41847	1.18754e-05	0.00581415	up	SH3/SH2 adaptor activity;cytoplasmic stress granule;leukocyte migration;stress granule assembly;blood coagulation;epidermal growth factor receptor signaling pathway;cell projection;identical protein binding;positive regulation of cell migration;protein kinase binding;protein binding;negative regulation of translation;positive regulation of signal transduction;focal adhesion;cytosol;phosphatidylin…
AFDN	afadin, adherens junction formation factor	null	ENSMUSG00000068036	Chr17:13760539-13906150	3078.81	-0.424986	-1.34256	1.54313e-05	0.00735628	down		Ras signaling pathway;Rap1 signaling pathway;cAMP signaling pathway;Adherens junction;Tight junction;Leukocyte transendothelial migration;
NWD2	NACHT and WD repeat domain containing 2	Chr4:37244220-37449465	ENSMUSG00000090061	Chr5:63649102-63810546	2094.06	0.877893	1.83769	1.75965e-05	0.00817336	up	protein binding;
UMAD1	UBAP1-MVB12-associated (UMA) domain containing 1	Chr7:7640711-8004059	ENSMUSG00000089862	Chr6:8259288-8459470	1565.48	-0.531895	-1.44583	1.80835e-05	0.00818957	down
GJA5	gap junction protein alpha 5	Chr1:147756199-147773362	ENSMUSG00000057123	Chr3:96904693-97077416	28.3218	3.05255	8.29679	2.17712e-05	0.00939014	up	regulation of atrial cardiac muscle cell action potential;regulation of Purkinje myocyte action potential;regulation of bundle of His cell action potential;regulation of AV node cell action potential;gap junction channel activity involved in AV node cell-bundle of His cell electrical coupling;bundle of His cell to Purkinje myocyte communication by electrical coupling;AV node cell to bundle of His…
ADGRL4	adhesion G protein-coupled receptor L4	Chr1:78889764-79006718	ENSMUSG00000039167	Chr3:151437887-151545086	462.857	-1.28918	-2.44389	2.37252e-05	0.00999492	down	cell surface receptor signaling pathway;transmembrane signaling receptor activity;G-protein coupled receptor activity;membrane;plasma membrane;G-protein coupled receptor signaling pathway;integral component of membrane;cytoplasmic vesicle;protein binding;calcium ion binding;protein dimerization activity;
CACNA1A	calcium voltage-gated channel subunit alpha1 A	Chr19:13206442-13623990	ENSMUSG00000034656	Chr8:84388440-84640246	4838.25	-0.619858	-1.53672	2.48068e-05	0.00999602	down	membrane depolarization during action potential;positive regulation of cytosolic calcium ion concentration;energy reserve metabolic process;membrane depolarization;high voltage-gated calcium channel activity;cell death;syntaxin binding;regulation of insulin secretion;small molecule metabolic process;cell projection;protein binding;ion transport;synaptic transmission;ion channel activity;cytosol;r…	MAPK signaling pathway;Calcium signaling pathway;Synaptic vesicle cycle;Retrograde endocannabinoid signaling;Glutamatergic synapse;Cholinergic synapse;Serotonergic synapse;GABAergic synapse;Dopaminergic synapse;Long-term depression;Taste transduction;Type II diabetes mellitus;Morphine addiction;Nicotine addiction;
PAPPA2	pappalysin 2	Chr1:176463171-176845605	ENSMUSG00000073530	Chr1:158711727-158980490	131.558	-1.69573	-3.23941	2.48314e-05	0.00999602	down	cellular protein metabolic process;extracellular exosome;regulation of cell growth;metallopeptidase activity;intracellular;proteolysis;extracellular region;zinc ion binding;protein binding;bone morphogenesis;
PRG4	proteoglycan 4	Chr1:186296279-186314562	ENSMUSG00000006014	Chr1:150449412-150466165	118.33	1.66931	3.18062	3.28659e-05	0.0129427	up	polysaccharide binding;receptor-mediated endocytosis;scavenger receptor activity;immune response;cell proliferation;
DNAJC25	DnaJ heat shock protein family (Hsp40) member C25	Chr9:111631352-111654351	ENSMUSG00000070972	Chr4:58995062-59025573	129.556	0.971579	1.96099	3.4689e-05	0.01337	up	integral component of membrane;
PPRC1	peroxisome proliferator-activated receptor gamma, coactivator-related 1	Chr10:102132994-102150331	ENSMUSG00000055491	Chr19:46044886-46072915	644.87	-0.745797	-1.6769	3.64086e-05	0.0137404	down	positive regulation of sequence-specific DNA binding transcription factor activity;mitochondrion organization;ligand-dependent nuclear receptor transcription coactivator activity;organelle organization;poly(A) RNA binding;RNA polymerase II transcription cofactor activity;positive regulation of transcription from RNA polymerase II promoter;transcription factor binding;transcription, DNA-templated;…
CABP1	calcium binding protein 1	Chr12:120640552-120667324	ENSMUSG00000029544	Chr5:115168689-115194381	2397.72	-0.397246	-1.31699	3.95714e-05	0.0146293	down	negative regulation of protein import into nucleus;enzyme inhibitor activity;nuclear localization sequence binding;postsynaptic density;calcium-dependent protein binding;cell cortex;protein binding;negative regulation of catalytic activity;postsynaptic membrane;cell junction;perinuclear region of cytoplasm;Golgi membrane;cytoskeleton;plasma membrane;extracellular space;calcium ion binding;
ELMSAN1	ELM2 and Myb/SANT domain containing 1	Chr14:73715122-73790285	ENSMUSG00000042507	Chr12:84149176-84218881	665.011	0.971311	1.96062	4.07468e-05	0.0147626	up	regulation of transcription, DNA-templated;transcription, DNA-templated;nucleoplasm;DNA binding;nucleus;
ELAC2	elaC ribonuclease Z 2	Chr17:12992391-13018187	ENSMUSG00000020549	Chr11:64979038-65002069	783.077	-0.465247	-1.38055	5.23363e-05	0.0183025	down	mitochondrial tRNA 3'-trailer cleavage, endonucleolytic;gene expression;poly(A) RNA binding;tRNA processing;endonuclease activity;mitochondrion;metal ion binding;nucleoplasm;nucleus;mitochondrial nucleoid;	RNA transport;
ZNF442	zinc finger protein 442	Chr19:12345949-12365905	ENSMUSG00000078897	Chr2:175422300-175435807	292.068	0.873233	1.83176	5.25383e-05	0.0183025	up	intracellular;regulation of transcription, DNA-templated;transcription, DNA-templated;metal ion binding;nucleic acid binding;DNA binding;nucleus;
ABCA7	ATP binding cassette subfamily A member 7	Chr19:1040101-1065572	ENSMUSG00000035722	Chr10:79996494-80015572	756.501	-0.706109	-1.6314	6.89695e-05	0.0231367	down	phagocytosis;transporter activity;integral component of membrane;positive regulation of engulfment of apoptotic cell;positive regulation of beta-amyloid clearance;negative regulation of amyloid precursor protein biosynthetic process;positive regulation of phospholipid efflux;negative regulation of beta-amyloid formation;positive regulation of cholesterol efflux;apolipoprotein A-I-mediated signali…	ABC transporters;
TP53BP1	tumor protein p53 binding protein 1	Chr15:43403061-43510728	ENSMUSG00000043909	Chr2:121193281-121271407	2633.78	-0.501453	-1.41564	7.17729e-05	0.0236394	down	p53 binding;RNA polymerase II activating transcription factor binding;positive regulation of sequence-specific DNA binding transcription factor activity;double-strand break repair via nonhomologous end joining;chromosome, telomeric region;protein binding;DNA damage checkpoint;RNA polymerase II transcription cofactor activity;positive regulation of transcription, DNA-templated;condensed chromosome…
IL17RB	interleukin 17 receptor B	Chr3:53846580-53865800	ENSMUSG00000015966	Chr14:29996135-30008896	35.3772	-1.80863	-3.5031	8.14125e-05	0.0263355	down	interleukin-17 receptor activity;defense response;integral component of plasma membrane;regulation of cell growth;cytokine-mediated signaling pathway;cytokine receptor activity;membrane;extracellular region;cytoplasm;cell surface;positive regulation of inflammatory response;positive regulation of interleukin-5 secretion;positive regulation of interleukin-13 secretion;integral component of membran…	Cytokine-cytokine receptor interaction;
VILL	villin like	Chr3:37988059-38007188	ENSMUSG00000038775	Chr9:119052778-119071525	192.794	1.08465	2.12087	9.63356e-05	0.0306161	up	actin filament capping;actin cytoskeleton;cytoskeleton organization;structural constituent of cytoskeleton;actin binding;
MAD2L1	mitotic arrest deficient 2 like 1	Chr4:120055608-120067074	ENSMUSG00000029910	Chr6:66535390-66547220	209.264	1.44185	2.71669	0.000108931	0.0340221	up	negative regulation of APC-Cdc20 complex activity;mitotic spindle;positive regulation of mitotic cell cycle spindle assembly checkpoint;negative regulation of protein catabolic process;negative regulation of mitotic cell cycle;negative regulation of ubiquitin-protein ligase activity involved in mitotic cell cycle;mitotic spindle assembly checkpoint;kinetochore;regulation of ubiquitin-protein liga…	Cell cycle;Oocyte meiosis;Progesterone-mediated oocyte maturation;HTLV-I infection;
SUMF1	sulfatase modifying factor 1	Chr3:3700814-4467281	ENSMUSG00000030101	Chr6:108107028-108185582	537.011	0.489652	1.40411	0.000112775	0.0346256	up	glycosphingolipid metabolic process;post-translational protein modification;endoplasmic reticulum lumen;small molecule metabolic process;cellular protein metabolic process;sphingolipid metabolic process;oxidoreductase activity;oxidation-reduction process;metal ion binding;protein binding;protein homodimerization activity;endoplasmic reticulum;	Lysosome;
GFOD1	glucose-fructose oxidoreductase domain containing 1	Chr6:13357830-13487662	ENSMUSG00000051335	Chr13:43195245-43304172	4896.15	-0.372323	-1.29444	0.000124134	0.0374343	down	protein binding;oxidoreductase activity;oxidation-reduction process;extracellular region;metabolic process;
KIAA1024L	KIAA1024 like	Chr5:129748079-129766732	ENSMUSG00000050875	Chr18:59062248-59076962	772.108	0.43765	1.3544	0.000126055	0.0374343	up	integral component of membrane;
UNC5A	unc-5 netrin receptor A	Chr5:176810477-176880895	ENSMUSG00000025876	Chr13:54949411-55006018	2383.4	-0.316406	-1.24522	0.000145752	0.0415352	down	neuron projection membrane;neuronal cell body membrane;extrinsic apoptotic signaling pathway in absence of ligand;extrinsic apoptotic signaling pathway;intrinsic component of plasma membrane;membrane raft;programmed cell death;netrin-activated signaling pathway;neuron projection development;protein binding;apoptotic process;signal transduction;plasma membrane;axon guidance;integral component of m…	Axon guidance;
HMGXB4	HMG-box containing 4	Chr22:35257452-35295807	ENSMUSG00000034518	Chr8:74993356-75031978	410.026	0.562702	1.47703	0.000161333	0.0449621	up	endosome to lysosome transport;NURF complex;negative regulation of Wnt signaling pathway;Wnt signaling pathway;DNA binding;
ZBTB38	zinc finger and BTB domain containing 38	Chr3:141324213-141449792	ENSMUSG00000040433	Chr9:96682770-96752831	1417.72	1.03328	2.04667	0.000180626	0.0495763	up	protein binding;metal ion binding;nucleic acid binding;methyl-CpG binding;protein homodimerization activity;blood microparticle;regulation of DNA replication;chromosome;cellular response to DNA damage stimulus;negative regulation of transcription, DNA-templated;positive regulation of transcription from RNA polymerase II promoter;transcription factor activity, sequence-specific DNA binding;transcr…

## Sheet: Suppl Table 6
Supplementary Table 6. DAVID analysis for DEGs (Shank3 TG mPFC 10-12 wk).
Category	Term	Count	%	PValue	Genes	List Total	Pop Hits	Pop Total	Fold Enrichment	Bonferroni	Benjamini	FDR
GOTERM_BP_DIRECT	GO:0022010~central nervous system myelination	4	2.07254	3.46325e-05	PLP1, NKX6-2, CNTN2, MYRF	171	7	16792	56.1136	0.0355111	0.0355111	0.0550044
GOTERM_BP_DIRECT	GO:0055085~transmembrane transport	11	5.69948	0.000194805	ABCA8, SLC17A7, SLC44A1, SVOP, SLC6A13, MAL, SLC13A3, SLC13A4, GJC2, SLC47A1, SLC5A11	171	244	16792	4.427	0.184045	0.0966979	0.309027
GOTERM_BP_DIRECT	GO:0007268~chemical synaptic transmission	10	5.18135	0.000770201	PLP1, GRM2, KIF5A, CPNE6, SYN2, SLC6A13, CNP, HTR2C, HAP1, MBP	171	240	16792	4.09162	0.552644	0.235194	1.21658
[truncated: 28 more rows]

## Sheet: Suppl Table 7
Supplementary Table 7. DAVID analysis for DEGs (Shank3 TG striatum 10-12 wk).
[truncated: 30 more rows]

[truncated: 8 more sheets: Suppl Table 8, Suppl Table 9, Suppl Table 10, Suppl Table 11, Suppl Table 12, Suppl Table 13, Supple Table 14, Suppl Table 15]
